# Supplementary material for: pyMeSHSim: an integrative python package for biomedical named entity recognition, normalization, and comparison of MeSH terms
Source: BMC Bioinformatics. 2020 Jun 18;21:252. doi: 10.1186/s12859-020-03583-6 (PMC7301509; doi:10.1186/s12859-020-03583-6)
Supplement: Supplementary file 4 — Additional file 4 Supplementary Table 2. GWAS phenotypes parsed by Nelson’s group and pyMeSHSim, and the semantic similarity between them calculated by pyMeSHSim and meshes. [file 12859_2020_3583_MOESM4_ESM.xlsx]

## Sheet: Sheet1
Supplementary table 2. GWAS phenotypes parsed by Nelson's group and pyMeSHSim, and the semantic similarity between them calculated by pyMeSHSim and meshes.
GWAS phenotype	pyMeSHSim recognized term			Nelson's group recognized term			pyMeSHSim calculated similarity															meshes calculated similarity
	Term	ID	Category	Term	ID	Category	Lin	Res	Jiang	Rel	Wang weight 0.0	Wang weight 0.1	Wang weight 0.2	Wang weight 0.3	Wang weight 0.4	Wang weight 0.5	Wang weight 0.6	Wang weight 0.7	Wang weight 0.8	Wang weight 0.9	Wang weight 1.0	Lin	Res	Jiang	Rel	Wang
Nephrolithiasis	Kidney Calculi	D007669	C	Nephrolithiasis	D007669	C	1	1	1	1	1	1	1	1	1	1	1	1	1	1	1	1	1	1	1	1
Age-related macular degeneration	Degeneration, Macular	D008268	C	Macular degeneration	D008268	C	1	1	1	1	1	1	1	1	1	1	1	1	1	1	1	1	1	1	1	1
Systemic lupus erythematosus	Lupus Erythematosus, Systemic	D008180	C	Lupus erythematosus, systemic	D008180	C	1	1	1	1	1	1	1	1	1	1	1	1	1	1	1	1	1	1	1	1
Type 1 diabetes autoantibodies	Type 1 Diabetes Mellitus	D003922	C	Diabetes mellitus, type 1	D003922	C	1	1	1	1	1	1	1	1	1	1	1	1	1	1	1	1	1	1	1	1
Type 1 diabetes	Type 1 Diabetes Mellitus	D003922	C	Diabetes mellitus, type 1	D003922	C	1	1	1	1	1	1	1	1	1	1	1	1	1	1	1	1	1	1	1	1
Systolic blood pressure	Blood Pressure	D001794	G,E	Blood pressure	D001794	G,E	1	1	1	1	1	1	1	1	1	1	1	1	1	1	1	1	1	1	1	1
Esophageal cancer	Esophageal Neoplasm	D004938	C	Esophageal neoplasms	D004938	C	1	1	1	1	1	1	1	1	1	1	1	1	1	1	1	1	1	1	1	1
Triglycerides	Triglycerides	D014280	D	Triglycerides	D014280	D	1	1	1	1	1	1	1	1	1	1	1	1	1	1	1	1	1	1	1	1
Crohn`s disease	Crohn Disease	D003424	C	Crohn disease	D003424	C	1	1	1	1	1	1	1	1	1	1	1	1	1	1	1	1	1	1	1	1
Breast cancer	Breast Neoplasms	D001943	C	Breast neoplasms	D001943	C	1	1	1	1	1	1	1	1	1	1	1	1	1	1	1	1	1	1	1	1
Corneal structure	Cornea	D003315	A	Cornea	D003315	A	1	1	1	1	1	1	1	1	1	1	1	1	1	1	1	1	1	1	1	1
Leprosy	Leprosies	D007918	C	Leprosy	D007918	C	1	1	1	1	1	1	1	1	1	1	1	1	1	1	1	1	1	1	1	1
Waist-hip ratio	Waist-to-Hip Ratio	D049629	G,E	Waist-hip ratio	D049629	G,E	1	1	1	1	1	1	1	1	1	1	1	1	1	1	1	1	1	1	1	1
Alzheimer`s disease	Alzheimer Disease	D000544	C,F	Alzheimer disease	D000544	F,C	1	1	1	1	1	1	1	1	1	1	1	1	1	1	1	1	1	1	1	1
Chronic Hepatitis C infection	Hepatitis C, Chronic	D019698	C	Hepatitis c, chronic	D019698	C	1	1	1	1	1	1	1	1	1	1	1	1	1	1	1	1	1	1	1	1
Amyotrophic lateral sclerosis	Amyotrophic Lateral Sclerosis	D000690	C	Amyotrophic lateral sclerosis	D000690	C	1	1	1	1	1	1	1	1	1	1	1	1	1	1	1	1	1	1	1	1
Bladder cancer	Urinary Bladder Neoplasms	D001749	C	Urinary bladder neoplasms	D001749	C	1	1	1	1	1	1	1	1	1	1	1	1	1	1	1	1	1	1	1	1
Glaucoma (primary open-angle)	Glaucoma, Open-Angle	D005902	C	Glaucoma, open-angle	D005902	C	1	1	1	1	1	1	1	1	1	1	1	1	1	1	1	1	1	1	1	1
Freckles	Melanoses	D008548	C	Melanosis	D008548	C	1	1	1	1	1	1	1	1	1	1	1	1	1	1	1	1	1	1	1	1
Hematocrit	Hematocrit	D006400	G,E	Hematocrit	D006400	G,E	1	1	1	1	1	1	1	1	1	1	1	1	1	1	1	1	1	1	1	1
Fibrinogen	Fibrinogen	D005340	D	Fibrinogen	D005340	D	1	1	1	1	1	1	1	1	1	1	1	1	1	1	1	1	1	1	1	1
Crohn`s disease and Celiac disease	Celiac Disease	D002446	C	Celiac disease	D002446	C	1	1	1	1	1	1	1	1	1	1	1	1	1	1	1	1	1	1	1	1
Venous thromboembolism	Venous Thromboembolism	D054556	C	Venous thromboembolism	D054556	C	1	1	1	1	1	1	1	1	1	1	1	1	1	1	1	1	1	1	1	1
Hypertension	Hypertension	D006973	C	Hypertension	D006973	C	1	1	1	1	1	1	1	1	1	1	1	1	1	1	1	1	1	1	1	1
Pericardial fat	Pericardium	D010496	A	Pericardium	D010496	A	1	1	1	1	1	1	1	1	1	1	1	1	1	1	1	1	1	1	1	1
Cardiovascular disease risk factors	Cardiovascular Disease	D002318	C	Cardiovascular disease	D002318	C	1	1	1	1	1	1	1	1	1	1	1	1	1	1	1	1	1	1	1	1
Bone mineral density	Bone Densities	D015519	G	Bone density	D015519	G	1	1	1	1	1	1	1	1	1	1	1	1	1	1	1	1	1	1	1	1
Testicular germ cell cancer	Neoplasm, Testicular	D013736	C	Testicular neoplasms	D013736	C	1	1	1	1	1	1	1	1	1	1	1	1	1	1	1	1	1	1	1	1
Hemoglobin	Hemoglobins	D006454	D	Hemoglobins	D006454	D	1	1	1	1	1	1	1	1	1	1	1	1	1	1	1	1	1	1	1	1
Alopecia areata	Alopecia Areata	D000506	C	Alopecia areata	D000506	C	1	1	1	1	1	1	1	1	1	1	1	1	1	1	1	1	1	1	1	1
Graves` disease	Disease, Graves'	D006111	C	Graves disease	D006111	C	1	1	1	1	1	1	1	1	1	1	1	1	1	1	1	1	1	1	1	1
C-reactive protein and white blood cell count	C-Reactive Protein	D002097	D	C-reactive protein	D002097	D	1	1	1	1	1	1	1	1	1	1	1	1	1	1	1	1	1	1	1	1
Sagittal craniosynostosis	Craniosynostoses	D003398	C	Craniosynostoses	D003398	C	1	1	1	1	1	1	1	1	1	1	1	1	1	1	1	1	1	1	1	1
Pancreatitis	Pancreatitides	D010195	C	Pancreatitis	D010195	C	1	1	1	1	1	1	1	1	1	1	1	1	1	1	1	1	1	1	1	1
Myopia (pathological)	Degenerative Myopias	D047728	C	Myopia, degenerative	D047728	C	1	1	1	1	1	1	1	1	1	1	1	1	1	1	1	1	1	1	1	1
Prostate cancer	Neoplasm, Prostatic	D011471	C	Prostatic neoplasms	D011471	C	1	1	1	1	1	1	1	1	1	1	1	1	1	1	1	1	1	1	1	1
Longevity	Longevity	D008136	G	Longevity	D008136	G	1	1	1	1	1	1	1	1	1	1	1	1	1	1	1	1	1	1	1	1
Colorectal cancer	Colorectal Neoplasm	D015179	C	Colorectal neoplasms	D015179	C	1	1	1	1	1	1	1	1	1	1	1	1	1	1	1	1	1	1	1	1
Inflammatory bowel disease	Inflammatory Bowel Diseases	D015212	C	Inflammatory bowel diseases	D015212	C	1	1	1	1	1	1	1	1	1	1	1	1	1	1	1	1	1	1	1	1
Birth weight	Birth Weight	D001724	G,E,C	Birth weight	D001724	G,E,C	1	1	1	1	1	1	1	1	1	1	1	1	1	1	1	1	1	1	1	1
Erythrocyte sedimentation rate	Blood Sedimentation	D001799	E	Blood sedimentation	D001799	E	1	1	1	1	1	1	1	1	1	1	1	1	1	1	1	1	1	1	1	1
Response to statin therapy	Hydroxymethylglutaryl CoA Reductase Inhibitors	D019161	D	Hydroxymethylglutaryl-coa reductase inhibitors	D019161	D	1	1	1	1	1	1	1	1	1	1	1	1	1	1	1	1	1	1	1	1
Lipoprotein-associated phospholipase A2 activity change in response to statin therapy	1 Alkyl 2 acetylglycerophosphocholine Esterase	D043203	D	1-alkyl-2-acetylglycerophosphocholine esterase	D043203	D	1	1	1	1	1	1	1	1	1	1	1	1	1	1	1	1	1	1	1	1
Response to statin therapy (LDL-C)	Hydroxymethylglutaryl CoA Reductase Inhibitors	D019161	D	Hydroxymethylglutaryl-coa reductase inhibitors	D019161	D	1	1	1	1	1	1	1	1	1	1	1	1	1	1	1	1	1	1	1	1
Multiple sclerosis	Multiple Sclerosis	D009103	C	Multiple sclerosis	D009103	C	1	1	1	1	1	1	1	1	1	1	1	1	1	1	1	1	1	1	1	1
Glycated hemoglobin levels	Glycated Hemoglobin A	D006442	D	Hemoglobin a, glycosylated	D006442	D	1	1	1	1	1	1	1	1	1	1	1	1	1	1	1	1	1	1	1	1
Homocysteine levels	Homocystine	D006711	D	Homocysteine	D006711	D	1	1	1	1	1	1	1	1	1	1	1	1	1	1	1	1	1	1	1	1
Rheumatoid arthritis	Arthritis, Rheumatoid	D001172	C	Arthritis, rheumatoid	D001172	C	1	1	1	1	1	1	1	1	1	1	1	1	1	1	1	1	1	1	1	1
Primary biliary cirrhosis	Liver Cirrhoses, Biliary	D008105	C	Liver cirrhosis, biliary	D008105	C	1	1	1	1	1	1	1	1	1	1	1	1	1	1	1	1	1	1	1	1
Systemic sclerosis	Scleroderma, Systemic	D012595	C	Scleroderma, systemic	D012595	C	1	1	1	1	1	1	1	1	1	1	1	1	1	1	1	1	1	1	1	1
Schizophrenia	Schizophrenias	D012559	F	Schizophrenia	D012559	F	1	1	1	1	1	1	1	1	1	1	1	1	1	1	1	1	1	1	1	1
HDL cholesterol	Cholesterol, HDL	D008076	D	Cholesterol, hdl	D008076	D	1	1	1	1	1	1	1	1	1	1	1	1	1	1	1	1	1	1	1	1
Age-related macular degeneration (GA)	Degeneration, Macular	D008268	C	Macular degeneration	D008268	C	1	1	1	1	1	1	1	1	1	1	1	1	1	1	1	1	1	1	1	1
Age-related macular degeneration (CNV vs. GA)	Degeneration, Macular	D008268	C	Macular degeneration	D008268	C	1	1	1	1	1	1	1	1	1	1	1	1	1	1	1	1	1	1	1	1
Alcohol consumption	Alcohol Drinking	D000428	F	Alcohol drinking	D000428	F	1	1	1	1	1	1	1	1	1	1	1	1	1	1	1	1	1	1	1	1
Electrocardiographic traits	Electrocardiography	D004562	E	Electrocardiography	D004562	E	1	1	1	1	1	1	1	1	1	1	1	1	1	1	1	1	1	1	1	1
Paget`s disease	Osteitis Deformans	D010001	C	Osteitis deformans	D010001	C	1	1	1	1	1	1	1	1	1	1	1	1	1	1	1	1	1	1	1	1
Proinsulin levels	Proinsulin	D011384	D	Proinsulin	D011384	D	1	1	1	1	1	1	1	1	1	1	1	1	1	1	1	1	1	1	1	1
Primary tooth development (time to first tooth eruption)	Tooth, Deciduous	D014094	A	Dentition, primary	D014094	A	1	1	1	1	1	1	1	1	1	1	1	1	1	1	1	1	1	1	1	1
Acenocoumarol maintenance dosage	Acenocoumarol	D000074	D	Acenocoumarol	D000074	D	1	1	1	1	1	1	1	1	1	1	1	1	1	1	1	1	1	1	1	1
Nicotine dependence	Disorder, Tobacco Use	D014029	C,F	Tobacco use disorder	D014029	F,C	1	1	1	1	1	1	1	1	1	1	1	1	1	1	1	1	1	1	1	1
Thyroid hormone levels	Hormones, Thyroid	D013963	D	Thyroid hormones	D013963	D	1	1	1	1	1	1	1	1	1	1	1	1	1	1	1	1	1	1	1	1
C-reactive protein	C-Reactive Protein	D002097	D	C-reactive protein	D002097	D	1	1	1	1	1	1	1	1	1	1	1	1	1	1	1	1	1	1	1	1
Warfarin maintenance dose	Warfarin	D014859	D	Warfarin	D014859	D	1	1	1	1	1	1	1	1	1	1	1	1	1	1	1	1	1	1	1	1
Lung cancer	Lung Neoplasm	D008175	C	Lung neoplasms	D008175	C	1	1	1	1	1	1	1	1	1	1	1	1	1	1	1	1	1	1	1	1
Coagulation factor levels	Blood Coagulation Factors	D001779	D	Blood coagulation factors	D001779	D	1	1	1	1	1	1	1	1	1	1	1	1	1	1	1	1	1	1	1	1
Insulin-like growth factors	Somatomedins	D013002	D	Somatomedins	D013002	D	1	1	1	1	1	1	1	1	1	1	1	1	1	1	1	1	1	1	1	1
End-stage coagulation	Blood Coagulation	D001777	G	Blood coagulation	D001777	G	1	1	1	1	1	1	1	1	1	1	1	1	1	1	1	1	1	1	1	1
Coronary artery disease	Artery Diseases, Coronary	D003324	C	Coronary artery disease	D003324	C	1	1	1	1	1	1	1	1	1	1	1	1	1	1	1	1	1	1	1	1
Ovarian cancer	Neoplasm, Ovarian	D010051	C	Ovarian neoplasms	D010051	C	1	1	1	1	1	1	1	1	1	1	1	1	1	1	1	1	1	1	1	1
Mean corpuscular volume	Erythrocyte Indices	D004909	G,E	Erythrocyte indices	D004909	G,E	1	1	1	1	1	1	1	1	1	1	1	1	1	1	1	1	1	1	1	1
Mean corpuscular hemoglobin	Erythrocyte Indices	D004909	G,E	Erythrocyte indices	D004909	G,E	1	1	1	1	1	1	1	1	1	1	1	1	1	1	1	1	1	1	1	1
Sudden cardiac arrest	Cardiac Death, Sudden	D016757	C	Death, sudden, cardiac	D016757	C	1	1	1	1	1	1	1	1	1	1	1	1	1	1	1	1	1	1	1	1
Vitiligo	Vitiligo	D014820	C	Vitiligo	D014820	C	1	1	1	1	1	1	1	1	1	1	1	1	1	1	1	1	1	1	1	1
Psoriasis	Psoriases	D011565	C	Psoriasis	D011565	C	1	1	1	1	1	1	1	1	1	1	1	1	1	1	1	1	1	1	1	1
Brain structure	Brain	D001921	A	Brain	D001921	A	1	1	1	1	1	1	1	1	1	1	1	1	1	1	1	1	1	1	1	1
Metabolic syndrome	Metabolic Syndrome	D024821	C	Metabolic syndrome x	D024821	C	1	1	1	1	1	1	1	1	1	1	1	1	1	1	1	1	1	1	1	1
Waist Circumference - Triglycerides (WC-TG)	Waist Circumferences	D055105	G,E	Waist circumference	D055105	G,E	1	1	1	1	1	1	1	1	1	1	1	1	1	1	1	1	1	1	1	1
Ulcerative colitis	Colitis, Ulcerative	D003093	C	Colitis, ulcerative	D003093	C	1	1	1	1	1	1	1	1	1	1	1	1	1	1	1	1	1	1	1	1
Celiac disease	Celiac Disease	D002446	C	Celiac disease	D002446	C	1	1	1	1	1	1	1	1	1	1	1	1	1	1	1	1	1	1	1	1
Type 2 diabetes	Type 2 Diabetes Mellitus	D003924	C	Diabetes mellitus, type 2	D003924	C	1	1	1	1	1	1	1	1	1	1	1	1	1	1	1	1	1	1	1	1
Polycystic ovary syndrome	Ovary Syndrome, Polycystic	D011085	C	Polycystic ovary syndrome	D011085	C	1	1	1	1	1	1	1	1	1	1	1	1	1	1	1	1	1	1	1	1
Atrial fibrillation	Atrial Fibrillation	D001281	C	Atrial fibrillation	D001281	C	1	1	1	1	1	1	1	1	1	1	1	1	1	1	1	1	1	1	1	1
Acute lymphoblastic leukemia (childhood)	Precursor Cell Lymphoblastic Leukemia-Lymphoma	D054198	C	Precursor cell lymphoblastic leukemia-lymphoma	D054198	C	1	1	1	1	1	1	1	1	1	1	1	1	1	1	1	1	1	1	1	1
Androgen levels	Androgens	D000728	D	Androgens	D000728	D	1	1	1	1	1	1	1	1	1	1	1	1	1	1	1	1	1	1	1	1
Metabolic syndrome (bivariate traits)	Metabolic Syndrome	D024821	C	Metabolic syndrome x	D024821	C	1	1	1	1	1	1	1	1	1	1	1	1	1	1	1	1	1	1	1	1
Waist circumference	Waist Circumferences	D055105	G,E	Waist circumference	D055105	G,E	1	1	1	1	1	1	1	1	1	1	1	1	1	1	1	1	1	1	1	1
Endometriosis	Endometrioses	D004715	C	Endometriosis	D004715	C	1	1	1	1	1	1	1	1	1	1	1	1	1	1	1	1	1	1	1	1
Cholesterol, total	Cholesterol	D002784	D	Cholesterol	D002784	D	1	1	1	1	1	1	1	1	1	1	1	1	1	1	1	1	1	1	1	1
Celiac disease and Rheumatoid arthritis	Arthritis, Rheumatoid	D001172	C	Arthritis, rheumatoid	D001172	C	1	1	1	1	1	1	1	1	1	1	1	1	1	1	1	1	1	1	1	1
Malaria	Malaria	D008288	C	Malaria	D008288	C	1	1	1	1	1	1	1	1	1	1	1	1	1	1	1	1	1	1	1	1
Dilated cardiomyopathy	Cardiomyopathies, Dilated	D002311	C	Cardiomyopathy, dilated	D002311	C	1	1	1	1	1	1	1	1	1	1	1	1	1	1	1	1	1	1	1	1
Neuroblastoma (high-risk)	Neuroblastoma	D009447	C	Neuroblastoma	D009447	C	1	1	1	1	1	1	1	1	1	1	1	1	1	1	1	1	1	1	1	1
Drug-induced liver injury (flucloxacillin)	Floxacillin	D005436	D	Floxacillin	D005436	D	1	1	1	1	1	1	1	1	1	1	1	1	1	1	1	1	1	1	1	1
Intracranial aneurysm	Aneurysms, Intracranial	D002532	C	Intracranial aneurysm	D002532	C	1	1	1	1	1	1	1	1	1	1	1	1	1	1	1	1	1	1	1	1
Myeloproliferative neoplasms	Disorder, Myeloproliferative	D009196	C	Myeloproliferative disorders	D009196	C	1	1	1	1	1	1	1	1	1	1	1	1	1	1	1	1	1	1	1	1
Thyroid cancer	Neoplasm, Thyroid	D013964	C	Thyroid neoplasms	D013964	C	1	1	1	1	1	1	1	1	1	1	1	1	1	1	1	1	1	1	1	1
Bipolar disorder	Bipolar Disorders	D001714	F	Bipolar disorder	D001714	F	1	1	1	1	1	1	1	1	1	1	1	1	1	1	1	1	1	1	1	1
Atopic dermatitis	Atopic Dermatitides	D003876	C	Dermatitis, atopic	D003876	C	1	1	1	1	1	1	1	1	1	1	1	1	1	1	1	1	1	1	1	1
Immune reponse to smallpox (secreted IL-1beta)	Variola virus	D012901	B	Smallpox	D012901	B	1	1	1	1	1	1	1	1	1	1	1	1	1	1	1	1	1	1	1	1
Asthma	Asthma	D001249	C	Asthma	D001249	C	1	1	1	1	1	1	1	1	1	1	1	1	1	1	1	1	1	1	1	1
Neuroblastoma	Neuroblastoma	D009447	C	Neuroblastoma	D009447	C	1	1	1	1	1	1	1	1	1	1	1	1	1	1	1	1	1	1	1	1
Chronic lymphocytic leukemia	Leukemia, Lymphocytic, Chronic, B-Cell	D015451	C	Leukemia, lymphocytic, chronic, b-cell	D015451	C	1	1	1	1	1	1	1	1	1	1	1	1	1	1	1	1	1	1	1	1
Adiponectin levels	Adiponectin	D052242	D	Adiponectin	D052242	D	1	1	1	1	1	1	1	1	1	1	1	1	1	1	1	1	1	1	1	1
Digit length ratio	Finger	D005385	A	Fingers	D005385	A	1	1	1	1	1	1	1	1	1	1	1	1	1	1	1	1	1	1	1	1
Immune reponse to smallpox (secreted IFN-alpha)	Variola virus	D012901	B	Smallpox	D012901	B	1	1	1	1	1	1	1	1	1	1	1	1	1	1	1	1	1	1	1	1
Migraine	Disorder, Migraine	D008881	C	Migraine disorders	D008881	C	1	1	1	1	1	1	1	1	1	1	1	1	1	1	1	1	1	1	1	1
Scoliosis	Scolioses	D012600	C	Scoliosis	D012600	C	1	1	1	1	1	1	1	1	1	1	1	1	1	1	1	1	1	1	1	1
Blood pressure	Blood Pressure	D001794	G,E	Blood pressure	D001794	G,E	1	1	1	1	1	1	1	1	1	1	1	1	1	1	1	1	1	1	1	1
Age-related macular degeneration (wet)	Degeneration, Macular	D008268	C	Wet macular degeneration	D008268	C	1	1	1	1	1	1	1	1	1	1	1	1	1	1	1	1	1	1	1	1
Ankylosing spondylitis	Spondylitis, Ankylosing	D013167	C	Spondylitis, ankylosing	D013167	C	1	1	1	1	1	1	1	1	1	1	1	1	1	1	1	1	1	1	1	1
Response to metformin	Metformin	D008687	D	Metformin	D008687	D	1	1	1	1	1	1	1	1	1	1	1	1	1	1	1	1	1	1	1	1
Immune reponse to smallpox (secreted IL-2)	Variola virus	D012901	B	Smallpox	D012901	B	1	1	1	1	1	1	1	1	1	1	1	1	1	1	1	1	1	1	1	1
Serum matrix metalloproteinase	Matrix Metalloproteinases	D020782	D	Matrix metalloproteinases	D020782	D	1	1	1	1	1	1	1	1	1	1	1	1	1	1	1	1	1	1	1	1
Myocardial infarction (early onset)	Infarctions, Myocardial	D009203	C	Myocardial infarction	D009203	C	1	1	1	1	1	1	1	1	1	1	1	1	1	1	1	1	1	1	1	1
Coronary heart disease	Artery Diseases, Coronary	D003324	C	Coronary disease	D003324	C	1	1	1	1	1	1	1	1	1	1	1	1	1	1	1	1	1	1	1	1
Parkinson`s disease	Parkinson Disease	D010300	C	Parkinson disease	D010300	C	1	1	1	1	1	1	1	1	1	1	1	1	1	1	1	1	1	1	1	1
Ribavirin-induced anemia	Anemia	D000740	C	Anemia	D000740	C	1	1	1	1	1	1	1	1	1	1	1	1	1	1	1	1	1	1	1	1
Cystatin C	Cystatin C	D055316	D	Cystatin c	D055316	D	1	1	1	1	1	1	1	1	1	1	1	1	1	1	1	1	1	1	1	1
LDL cholesterol	Cholesterol, LDL	D008078	D	Cholesterol, ldl	D008078	D	1	1	1	1	1	1	1	1	1	1	1	1	1	1	1	1	1	1	1	1
Tanning	Tanning	D013633	J	Tanning	D013633	J	1	1	1	1	1	1	1	1	1	1	1	1	1	1	1	1	1	1	1	1
Serum butyrylcholinesterase	Cholinesterases	D002802	D	Cholinesterases	D002802	D	1	1	1	1	1	1	1	1	1	1	1	1	1	1	1	1	1	1	1	1
Response to hepatitis C treatment	Hepatitis C	D006526	C	Hepatitis c	D006526	C	1	1	1	1	1	1	1	1	1	1	1	1	1	1	1	1	1	1	1	1
Serum dehydroepiandrosterone sulphate levels	Dehydroepiandrosterone Sulfate	D019314	D	Dehydroepiandrosterone sulphate	D019314	D	1	1	1	1	1	1	1	1	1	1	1	1	1	1	1	1	1	1	1	1
Response to fenofibrate	Fenofibrate	D011345	D	Fenofibrate	D011345	D	1	1	1	1	1	1	1	1	1	1	1	1	1	1	1	1	1	1	1	1
Alzheimer`s disease (late onset)	Alzheimer Disease	D000544	C,F	Alzheimer disease	D000544	F,C	1	1	1	1	1	1	1	1	1	1	1	1	1	1	1	1	1	1	1	1
AIDS progression	Acquired Immunodeficiency Syndrome	D000163	C	Acquired immunodeficiency syndrome	D000163	C	1	1	1	1	1	1	1	1	1	1	1	1	1	1	1	1	1	1	1	1
Fetal hemoglobin levels	Fetal Hemoglobin	D005319	D	Fetal hemoglobin	D005319	D	1	1	1	1	1	1	1	1	1	1	1	1	1	1	1	1	1	1	1	1
Gallstones	Gallstone	D042882	C	Gallstones	D042882	C	1	1	1	1	1	1	1	1	1	1	1	1	1	1	1	1	1	1	1	1
Bilirubin levels	Bilirubin	D001663	D	Bilirubin	D001663	D	1	1	1	1	1	1	1	1	1	1	1	1	1	1	1	1	1	1	1	1
Stroke	Strokes	D020521	C	Stroke	D020521	C	1	1	1	1	1	1	1	1	1	1	1	1	1	1	1	1	1	1	1	1
Bone mineral density (hip)	Bone Densities	D015519	G	Bone density	D015519	G	1	1	1	1	1	1	1	1	1	1	1	1	1	1	1	1	1	1	1	1
Obesity-related traits	Obesity	D009765	G,E,C	Obesity	D009765	G,E,C	1	1	1	1	1	1	1	1	1	1	1	1	1	1	1	1	1	1	1	1
White blood cell count	Count, Leukocyte	D007958	G,E	Leukocyte count	D007958	G,E	1	1	1	1	1	1	1	1	1	1	1	1	1	1	1	1	1	1	1	1
Sex hormone-binding globulin levels	Globulin, Sex Hormone-Binding	D012738	D	Sex hormone-binding globulin	D012738	D	1	1	1	1	1	1	1	1	1	1	1	1	1	1	1	1	1	1	1	1
Testosterone levels	Testosterone	D013739	D	Testosterone	D013739	D	1	1	1	1	1	1	1	1	1	1	1	1	1	1	1	1	1	1	1	1
Progressive supranuclear palsy	Progressive Supranuclear Palsies	D013494	C	Supranuclear palsy, progressive	D013494	C	1	1	1	1	1	1	1	1	1	1	1	1	1	1	1	1	1	1	1	1
Diabetic retinopathy	Diabetic Retinopathies	D003930	C	Diabetic retinopathy	D003930	C	1	1	1	1	1	1	1	1	1	1	1	1	1	1	1	1	1	1	1	1
Squamous cell carcinoma	Carcinoma, Squamous Cell	D002294	C	Carcinoma, squamous cell	D002294	C	1	1	1	1	1	1	1	1	1	1	1	1	1	1	1	1	1	1	1	1
Prostate-specific antigen levels	Prostate-Specific Antigen	D017430	D	Prostate-specific antigen	D017430	D	1	1	1	1	1	1	1	1	1	1	1	1	1	1	1	1	1	1	1	1
Aging	Aging	D000375	G	Aging	D000375	G	1	1	1	1	1	1	1	1	1	1	1	1	1	1	1	1	1	1	1	1
Uterine fibroids	Leiomyoma	D007889	C	Leiomyoma	D007889	C	1	1	1	1	1	1	1	1	1	1	1	1	1	1	1	1	1	1	1	1
Crohn`s disease and psoriasis	Psoriases	D011565	C	Psoriasis	D011565	C	1	1	1	1	1	1	1	1	1	1	1	1	1	1	1	1	1	1	1	1
Inflammatory bowel disease (early onset)	Inflammatory Bowel Diseases	D015212	C	Inflammatory bowel diseases	D015212	C	1	1	1	1	1	1	1	1	1	1	1	1	1	1	1	1	1	1	1	1
IgA nephropathy	Glomerulonephritides, IGA	D005922	C	Glomerulonephritis, iga	D005922	C	1	1	1	1	1	1	1	1	1	1	1	1	1	1	1	1	1	1	1	1
Gamma glutamyl transpeptidase	gamma Glutamyltransferase	D005723	D	Gamma-glutamyltransferase	D005723	D	1	1	1	1	1	1	1	1	1	1	1	1	1	1	1	1	1	1	1	1
Male-pattern baldness	Alopecia	D000505	C	Alopecia	D000505	C	1	1	1	1	1	1	1	1	1	1	1	1	1	1	1	1	1	1	1	1
Restless legs syndrome	Restless Legs Syndrome	D012148	C,F	Restless legs syndrome	D012148	F,C	1	1	1	1	1	1	1	1	1	1	1	1	1	1	1	1	1	1	1	1
Hypertriglyceridemia	Hypertriglyceridemia	D015228	C	Hypertriglyceridemia	D015228	C	1	1	1	1	1	1	1	1	1	1	1	1	1	1	1	1	1	1	1	1
Telomere length	Telomere	D016615	A,G	Telomere	D016615	G,A	1	1	1	1	1	1	1	1	1	1	1	1	1	1	1	1	1	1	1	1
Cystic fibrosis severity	Cystic Fibrosis	D003550	C	Cystic fibrosis	D003550	C	1	1	1	1	1	1	1	1	1	1	1	1	1	1	1	1	1	1	1	1
Renal function and chronic kidney disease	Chronic Renal Insufficiency	D051436	C	Renal insufficiency, chronic	D051436	C	1	1	1	1	1	1	1	1	1	1	1	1	1	1	1	1	1	1	1	1
Psoriatic arthritis	Arthritis, Psoriatic	D015535	C	Arthritis, psoriatic	D015535	C	1	1	1	1	1	1	1	1	1	1	1	1	1	1	1	1	1	1	1	1
Immune reponse to smallpox (secreted IL-10)	Variola virus	D012901	B	Smallpox	D012901	B	1	1	1	1	1	1	1	1	1	1	1	1	1	1	1	1	1	1	1	1
Uric acid levels	Acid, Uric	D014527	D	Uric acid	D014527	D	1	1	1	1	1	1	1	1	1	1	1	1	1	1	1	1	1	1	1	1
Osteoporosis	Osteoporoses	D010024	C	Osteoporosis	D010024	C	1	1	1	1	1	1	1	1	1	1	1	1	1	1	1	1	1	1	1	1
Gastric cancer	Neoplasm, Stomach	D013274	C	Stomach neoplasms	D013274	C	1	1	1	1	1	1	1	1	1	1	1	1	1	1	1	1	1	1	1	1
Melanoma	Melanoma	D008545	C	Melanoma	D008545	C	1	1	1	1	1	1	1	1	1	1	1	1	1	1	1	1	1	1	1	1
Obesity	Obesity	D009765	G,E,C	Obesity	D009765	G,E,C	1	1	1	1	1	1	1	1	1	1	1	1	1	1	1	1	1	1	1	1
Abdominal aortic aneurysm	Aortic Aneurysm, Abdominal	D017544	C	Aortic aneurysm, abdominal	D017544	C	1	1	1	1	1	1	1	1	1	1	1	1	1	1	1	1	1	1	1	1
Gout	Gout	D006073	C	Gout	D006073	C	1	1	1	1	1	1	1	1	1	1	1	1	1	1	1	1	1	1	1	1
Behcet`s disease	Behcet Syndrome	D001528	C	Behcet syndrome	D001528	C	1	1	1	1	1	1	1	1	1	1	1	1	1	1	1	1	1	1	1	1
Keloid	Keloid	D007627	A,C	Keloid	D007627	A,C	1	1	1	1	1	1	1	1	1	1	1	1	1	1	1	1	1	1	1	1
Periodontitis	Periodontitides	D010518	C	Periodontitis	D010518	C	1	1	1	1	1	1	1	1	1	1	1	1	1	1	1	1	1	1	1	1
Pancreatic cancer	Neoplasm, Pancreatic	D010190	C	Pancreatic neoplasms	D010190	C	1	1	1	1	1	1	1	1	1	1	1	1	1	1	1	1	1	1	1	1
Activated partial thromboplastin time	Partial Thromboplastin Time	D010314	G,E	Partial thromboplastin time	D010314	G,E	1	1	1	1	1	1	1	1	1	1	1	1	1	1	1	1	1	1	1	1
Recombination rate (females)	Genetic Recombinations	D011995	G	Recombination, genetic	D011995	G	1	1	1	1	1	1	1	1	1	1	1	1	1	1	1	1	1	1	1	1
Conduct disorder (symptom count)	Conduct Disorder	D019955	F	Conduct disorder	D019955	F	1	1	1	1	1	1	1	1	1	1	1	1	1	1	1	1	1	1	1	1
Bone mineral density (spine)	Bone Densities	D015519	G	Bone density	D015519	G	1	1	1	1	1	1	1	1	1	1	1	1	1	1	1	1	1	1	1	1
Biliary atresia	Biliary Atresia	D001656	C	Biliary atresia	D001656	C	1	1	1	1	1	1	1	1	1	1	1	1	1	1	1	1	1	1	1	1
Aspartate aminotransferase	Aminotransferase, Aspartate	D001219	D	Aspartate aminotransferases	D001219	D	1	1	1	1	1	1	1	1	1	1	1	1	1	1	1	1	1	1	1	1
Major depressive disorder (broad)	Depressive Disorders	D003866	F	Depressive disorder	D003866	F	1	1	1	1	1	1	1	1	1	1	1	1	1	1	1	1	1	1	1	1
Chronic obstructive pulmonary disease-related biomarkers	Pulmonary Disease, Chronic Obstructive	D029424	C	Pulmonary disease, chronic obstructive	D029424	C	1	1	1	1	1	1	1	1	1	1	1	1	1	1	1	1	1	1	1	1
Hepatocellular carcinoma	Carcinoma, Hepatocellular	D006528	C	Carcinoma, hepatocellular	D006528	C	1	1	1	1	1	1	1	1	1	1	1	1	1	1	1	1	1	1	1	1
Resting heart rate	Heart Rate	D006339	G,E	Heart rate	D006339	G,E	1	1	1	1	1	1	1	1	1	1	1	1	1	1	1	1	1	1	1	1
Soluble leptin receptor levels	Receptors, Leptin	D054411	D	Receptors, leptin	D054411	D	1	1	1	1	1	1	1	1	1	1	1	1	1	1	1	1	1	1	1	1
Soluble ICAM-1	Intercellular Adhesion Molecule 1	D018799	D	Intercellular adhesion molecule-1	D018799	D	1	1	1	1	1	1	1	1	1	1	1	1	1	1	1	1	1	1	1	1
Creutzfeldt-Jakob disease	Creutzfeldt Jakob Syndrome	D007562	C,F	Creutzfeldt-jakob syndrome	D007562	F,C	1	1	1	1	1	1	1	1	1	1	1	1	1	1	1	1	1	1	1	1
Kawasaki disease	Mucocutaneous Lymph Node Syndrome	D009080	C	Mucocutaneous lymph node syndrome	D009080	C	1	1	1	1	1	1	1	1	1	1	1	1	1	1	1	1	1	1	1	1
Basal cell carcinoma (cutaneous)	Basal Cell Carcinomas	D002280	C	Carcinoma, basal cell	D002280	C	1	1	1	1	1	1	1	1	1	1	1	1	1	1	1	1	1	1	1	1
Interleukin-18 levels	Interleukin 18	D020382	D	Interleukin-18	D020382	D	1	1	1	1	1	1	1	1	1	1	1	1	1	1	1	1	1	1	1	1
Carotid intima media thickness	Carotid Intima-Media Thickness	D059168	G,E	Carotid intima-media thickness	D059168	G,E	1	1	1	1	1	1	1	1	1	1	1	1	1	1	1	1	1	1	1	1
Protein quantitative trait loci	Loci, Quantitative Trait	D040641	G	Quantitative trait loci	D040641	G	1	1	1	1	1	1	1	1	1	1	1	1	1	1	1	1	1	1	1	1
Optic disc parameters	Disk, Optic	D009898	A	Optic disk	D009898	A	1	1	1	1	1	1	1	1	1	1	1	1	1	1	1	1	1	1	1	1
Chronic obstructive pulmonary disease	Pulmonary Disease, Chronic Obstructive	D029424	C	Pulmonary disease, chronic obstructive	D029424	C	1	1	1	1	1	1	1	1	1	1	1	1	1	1	1	1	1	1	1	1
Haptoglobin levels	Haptoglobins	D006242	D	Haptoglobins	D006242	D	1	1	1	1	1	1	1	1	1	1	1	1	1	1	1	1	1	1	1	1
Hodgkin`s lymphoma	Disease, Hodgkin	D006689	C	Hodgkin disease	D006689	C	1	1	1	1	1	1	1	1	1	1	1	1	1	1	1	1	1	1	1	1
Beta thalassemia/hemoglobin E disease	beta-Thalassemia	D017086	C	Beta-thalassemia	D017086	C	1	1	1	1	1	1	1	1	1	1	1	1	1	1	1	1	1	1	1	1
Stroke (ischemic)	Strokes	D020521	C	Stroke	D020521	C	1	1	1	1	1	1	1	1	1	1	1	1	1	1	1	1	1	1	1	1
Kidney stones	Kidney Calculi	D007669	C	Kidney calculi	D007669	C	1	1	1	1	1	1	1	1	1	1	1	1	1	1	1	1	1	1	1	1
Plasminogen activator inhibitor type 1 levels (PAI-1)	Plasminogen Activator Inhibitor 1	D017395	D	Plasminogen activator inhibitor 1	D017395	D	1	1	1	1	1	1	1	1	1	1	1	1	1	1	1	1	1	1	1	1
Soluble levels of adhesion molecules	Adhesion Molecules, Cell	D015815	D	Cell adhesion molecules	D015815	D	1	1	1	1	1	1	1	1	1	1	1	1	1	1	1	1	1	1	1	1
Ewing sarcoma	Sarcoma, Ewings	D012512	C	Sarcoma, ewing	D012512	C	1	1	1	1	1	1	1	1	1	1	1	1	1	1	1	1	1	1	1	1
Major mood disorders	Mood Disorders	D019964	F	Mood disorders	D019964	F	1	1	1	1	1	1	1	1	1	1	1	1	1	1	1	1	1	1	1	1
Mean corpuscular hemoglobin concentration	Erythrocyte Indices	D004909	G,E	Erythrocyte indices	D004909	G,E	1	1	1	1	1	1	1	1	1	1	1	1	1	1	1	1	1	1	1	1
Protein biomarker	Biomarkers	D015415	D	Biological markers	D015415	D	1	1	1	1	1	1	1	1	1	1	1	1	1	1	1	1	1	1	1	1
Wilms tumor	Wilm Tumor	D009396	C	Wilms tumor	D009396	C	1	1	1	1	1	1	1	1	1	1	1	1	1	1	1	1	1	1	1	1
Multiple cancers (lung cancer, gastric cancer, and squamous cell carcinoma)	Neoplasms	D009369	C	Neoplasms	D009369	C	1	1	1	1	1	1	1	1	1	1	1	1	1	1	1	1	1	1	1	1
Duodenal ulcer	Duodenal Ulcer	D004381	C	Duodenal ulcer	D004381	C	1	1	1	1	1	1	1	1	1	1	1	1	1	1	1	1	1	1	1	1
Prothrombin time	Prothrombin Time	D011517	G,E	Prothrombin time	D011517	G,E	1	1	1	1	1	1	1	1	1	1	1	1	1	1	1	1	1	1	1	1
Glioma	Gliomas	D005910	C	Glioma	D005910	C	1	1	1	1	1	1	1	1	1	1	1	1	1	1	1	1	1	1	1	1
Nephropathy	Diseases, Kidney	D007674	C	Kidney diseases	D007674	C	1	1	1	1	1	1	1	1	1	1	1	1	1	1	1	1	1	1	1	1
Coffee consumption	Coffee	D003069	J,G,D	Coffee	D003069	J,G,D	1	1	1	1	1	1	1	1	1	1	1	1	1	1	1	1	1	1	1	1
Select biomarker traits	Biomarkers	D015415	D	Biological markers	D015415	D	1	1	1	1	1	1	1	1	1	1	1	1	1	1	1	1	1	1	1	1
Pain	Pain	D010146	G,C,F	Pain	D010146	G,F,C	1	1	1	1	1	1	1	1	1	1	1	1	1	1	1	1	1	1	1	1
Amyloid A Levels	Serum Amyloid Protein A	D000685	D	Serum amyloid a protein	D000685	D	1	1	1	1	1	1	1	1	1	1	1	1	1	1	1	1	1	1	1	1
Epirubicin-induced leukopenia	Leukopenia	D007970	C	Leukopenia	D007970	C	1	1	1	1	1	1	1	1	1	1	1	1	1	1	1	1	1	1	1	1
Primary sclerosing cholangitis	Cholangitides, Sclerosing	D015209	C	Cholangitis, sclerosing	D015209	C	1	1	1	1	1	1	1	1	1	1	1	1	1	1	1	1	1	1	1	1
Glaucoma	Glaucomas	D005901	C	Glaucoma	D005901	C	1	1	1	1	1	1	1	1	1	1	1	1	1	1	1	1	1	1	1	1
Smoking behavior	Smoking	D012907	F	Smoking	D012907	F	1	1	1	1	1	1	1	1	1	1	1	1	1	1	1	1	1	1	1	1
Waist circumference and related phenotypes	Waist Circumferences	D055105	G,E	Waist circumference	D055105	G,E	1	1	1	1	1	1	1	1	1	1	1	1	1	1	1	1	1	1	1	1
Dengue shock syndrome	Severe Dengue	D019595	C	Dengue hemorrhagic fever	D019595	C	1	1	1	1	1	1	1	1	1	1	1	1	1	1	1	1	1	1	1	1
Serum total protein level	Blood Proteins	D001798	D	Blood proteins	D001798	D	1	1	1	1	1	1	1	1	1	1	1	1	1	1	1	1	1	1	1	1
Recombination rate (males)	Genetic Recombinations	D011995	G	Recombination, genetic	D011995	G	1	1	1	1	1	1	1	1	1	1	1	1	1	1	1	1	1	1	1	1
Breast cancer (male)	Breast Neoplasm, Male	D018567	C	Breast neoplasms, male	D018567	C	1	1	1	1	1	1	1	1	1	1	1	1	1	1	1	1	1	1	1	1
Eosinophilic esophagitis (pediatric)	Esophagitides, Eosinophilic	D057765	C	Eosinophilic esophagitis	D057765	C	1	1	1	1	1	1	1	1	1	1	1	1	1	1	1	1	1	1	1	1
Plasma C4b binding protein levels	C4b-Binding Protein, Complement	D050716	D	Complement c4b-binding protein	D050716	D	1	1	1	1	1	1	1	1	1	1	1	1	1	1	1	1	1	1	1	1
Glaucoma (exfoliation)	Exfoliation Syndrome	D017889	C	Exfoliation syndrome	D017889	C	1	1	1	1	1	1	1	1	1	1	1	1	1	1	1	1	1	1	1	1
Resistin levels	Resistin	D052243	D	Resistin	D052243	D	1	1	1	1	1	1	1	1	1	1	1	1	1	1	1	1	1	1	1	1
Dental caries	Dental Caries	D003731	C	Dental caries	D003731	C	1	1	1	1	1	1	1	1	1	1	1	1	1	1	1	1	1	1	1	1
Serum Phytosterol Levels	Phytosterols	D010840	D	Phytosterols	D010840	D	1	1	1	1	1	1	1	1	1	1	1	1	1	1	1	1	1	1	1	1
Methotrexate clearance (acute lymphoblastic leukemia)	Methotrexate	D008727	D	Methotrexate	D008727	D	1	1	1	1	1	1	1	1	1	1	1	1	1	1	1	1	1	1	1	1
Alzheimer`s disease (age of onset)	Alzheimer Disease	D000544	C,F	Alzheimer disease	D000544	F,C	1	1	1	1	1	1	1	1	1	1	1	1	1	1	1	1	1	1	1	1
Endometrial cancer	Endometrial Neoplasm	D016889	C	Endometrial neoplasms	D016889	C	1	1	1	1	1	1	1	1	1	1	1	1	1	1	1	1	1	1	1	1
Testicular cancer	Neoplasm, Testicular	D013736	C	Testicular neoplasms	D013736	C	1	1	1	1	1	1	1	1	1	1	1	1	1	1	1	1	1	1	1	1
Multiple myeloma	Multiple Myeloma	D009101	C	Multiple myeloma	D009101	C	1	1	1	1	1	1	1	1	1	1	1	1	1	1	1	1	1	1	1	1
Nephropathy (idiopathic membranous)	Glomerulonephritides, Membranous	D015433	C	Glomerulonephritis, membranous	D015433	C	1	1	1	1	1	1	1	1	1	1	1	1	1	1	1	1	1	1	1	1
Chronic myeloid leukemia	Leukemia, Myelogenous, Chronic, BCR-ABL Positive	D015464	C	Leukemia, myelogenous, chronic, bcr-abl positive	D015464	C	1	1	1	1	1	1	1	1	1	1	1	1	1	1	1	1	1	1	1	1
Sarcoidosis	Sarcoidoses	D012507	C	Sarcoidosis	D012507	C	1	1	1	1	1	1	1	1	1	1	1	1	1	1	1	1	1	1	1	1
Factor VII	Factor VII	D005167	D	Factor vii	D005167	D	1	1	1	1	1	1	1	1	1	1	1	1	1	1	1	1	1	1	1	1
Coronary disease	Artery Diseases, Coronary	D003324	C	Coronary disease	D003324	C	1	1	1	1	1	1	1	1	1	1	1	1	1	1	1	1	1	1	1	1
Intelligence	Intelligence	D007360	F	Intelligence	D007360	F	1	1	1	1	1	1	1	1	1	1	1	1	1	1	1	1	1	1	1	1
Fuch`s corneal dystrophy	Dystrophy, Fuchs' Endothelial	D005642	C	Fuchs' endothelial dystrophy	D005642	C	1	1	1	1	1	1	1	1	1	1	1	1	1	1	1	1	1	1	1	1
Fuchs`s corneal dystrophy	Dystrophy, Fuchs' Endothelial	D005642	C	Fuchs' endothelial dystrophy	D005642	C	1	1	1	1	1	1	1	1	1	1	1	1	1	1	1	1	1	1	1	1
Plasma E-selectin levels	E-Selectin	D019040	D	E-selectin	D019040	D	1	1	1	1	1	1	1	1	1	1	1	1	1	1	1	1	1	1	1	1
Circulating cell-free DNA	DNA	D004247	D	Dna	D004247	D	1	1	1	1	1	1	1	1	1	1	1	1	1	1	1	1	1	1	1	1
Immune reponse to smallpox (secreted IL-12p40)	Variola virus	D012901	B	Smallpox	D012901	B	1	1	1	1	1	1	1	1	1	1	1	1	1	1	1	1	1	1	1	1
Smoking cessation	Cessation, Smoking	D016540	F	Smoking cessation	D016540	F	1	1	1	1	1	1	1	1	1	1	1	1	1	1	1	1	1	1	1	1
Alzheimer's disease	Alzheimer Disease	D000544	C,F	Alzheimer disease	D000544	F,C	1	1	1	1	1	1	1	1	1	1	1	1	1	1	1	1	1	1	1	1
Renal cell carcinoma	Carcinoma, Renal Cell	D002292	C	Carcinoma, renal cell	D002292	C	1	1	1	1	1	1	1	1	1	1	1	1	1	1	1	1	1	1	1	1
Alcohol dependence	Alcoholism	D000437	C,F	Alcoholism	D000437	F,C	1	1	1	1	1	1	1	1	1	1	1	1	1	1	1	1	1	1	1	1
Corneal astigmatism	Astigmatism	D001251	C	Astigmatism	D001251	C	1	1	1	1	1	1	1	1	1	1	1	1	1	1	1	1	1	1	1	1
Diabetes (gestational)	Diabetes, Gestational	D016640	C	Diabetes, gestational	D016640	C	1	1	1	1	1	1	1	1	1	1	1	1	1	1	1	1	1	1	1	1
Asthma (childhood onset)	Asthma	D001249	C	Asthma	D001249	C	1	1	1	1	1	1	1	1	1	1	1	1	1	1	1	1	1	1	1	1
Urinary bladder cancer	Urinary Bladder Neoplasms	D001749	C	Urinary bladder neoplasms	D001749	C	1	1	1	1	1	1	1	1	1	1	1	1	1	1	1	1	1	1	1	1
Attention deficit hyperactivity disorder	Attention Deficit Disorder with Hyperactivity	D001289	F	Attention deficit disorder with hyperactivity	D001289	F	1	1	1	1	1	1	1	1	1	1	1	1	1	1	1	1	1	1	1	1
Adiposity	Obesity	D009765	G,E,C	Adiposity	D009765	G,E,C	1	1	1	1	1	1	1	1	1	1	1	1	1	1	1	1	1	1	1	1
Plasma coagulation factors	Blood Coagulation Factors	D001779	D	Blood coagulation factors	D001779	D	1	1	1	1	1	1	1	1	1	1	1	1	1	1	1	1	1	1	1	1
Anticoagulant levels	Anticoagulants	D000925	D	Anticoagulants	D000925	D	1	1	1	1	1	1	1	1	1	1	1	1	1	1	1	1	1	1	1	1
Cholelithiasis-related traits in sickle cell anemia	Cell Trait, Sickle	D012805	C	Sickle cell trait	D012805	C	1	1	1	1	1	1	1	1	1	1	1	1	1	1	1	1	1	1	1	1
Esophageal cancer (alcohol interaction)	Esophageal Neoplasm	D004938	C	Esophageal neoplasms	D004938	C	1	1	1	1	1	1	1	1	1	1	1	1	1	1	1	1	1	1	1	1
Natriuretic peptide levels	Natriuretic Peptides	D045265	D	Natriuretic peptides	D045265	D	1	1	1	1	1	1	1	1	1	1	1	1	1	1	1	1	1	1	1	1
Hepatocellular carcinoma (hepatitis B virus related)	Hepatitis B virus	D006515	B	Hepatitis b virus	D006515	B	1	1	1	1	1	1	1	1	1	1	1	1	1	1	1	1	1	1	1	1
Monocyte early outgrowth colony forming units	Monocytes	D009000	A	Monocytes	D009000	A	1	1	1	1	1	1	1	1	1	1	1	1	1	1	1	1	1	1	1	1
Myocardial infarction	Infarctions, Myocardial	D009203	C	Myocardial infarction	D009203	C	1	1	1	1	1	1	1	1	1	1	1	1	1	1	1	1	1	1	1	1
Thoracic aortic aneurysms and dissections	Thoracic Aortic Aneurysm	D017545	C	Aortic aneurysm, thoracic	D017545	C	1	1	1	1	1	1	1	1	1	1	1	1	1	1	1	1	1	1	1	1
Electroencephalographic traits in alcoholism	Electroencephalography	D004569	E	Electroencephalography	D004569	E	1	1	1	1	1	1	1	1	1	1	1	1	1	1	1	1	1	1	1	1
Response to tamoxifen in breast cancer	Breast Neoplasms	D001943	C	Breast neoplasms	D001943	C	1	1	1	1	1	1	1	1	1	1	1	1	1	1	1	1	1	1	1	1
Ankle-brachial index	Brachial Index, Ankle	D055109	E	Ankle brachial index	D055109	E	1	1	1	1	1	1	1	1	1	1	1	1	1	1	1	1	1	1	1	1
Drinking behavior	Behavior, Drinking	D004327	F	Drinking behavior	D004327	F	1	1	1	1	1	1	1	1	1	1	1	1	1	1	1	1	1	1	1	1
Creutzfeldt-Jakob disease (variant)	Creutzfeldt Jakob Syndrome	D007562	C,F	Creutzfeldt-jakob syndrome	D007562	F,C	1	1	1	1	1	1	1	1	1	1	1	1	1	1	1	1	1	1	1	1
Parkinson`s disease (familial)	Parkinson Disease	D010300	C	Parkinson disease	D010300	C	1	1	1	1	1	1	1	1	1	1	1	1	1	1	1	1	1	1	1	1
Obesity (extreme)	Obesity	D009765	G,E,C	Obesity	D009765	G,E,C	1	1	1	1	1	1	1	1	1	1	1	1	1	1	1	1	1	1	1	1
Cleft lip	Cleft Lip	D002971	C	Cleft lip	D002971	C	1	1	1	1	1	1	1	1	1	1	1	1	1	1	1	1	1	1	1	1
Hypothyroidism	Hypothyroidism	D007037	C	Hypothyroidism	D007037	C	1	1	1	1	1	1	1	1	1	1	1	1	1	1	1	1	1	1	1	1
Prion diseases	Prion Diseases	D017096	C	Prion diseases	D017096	C	1	1	1	1	1	1	1	1	1	1	1	1	1	1	1	1	1	1	1	1
Osteoarthritis	Osteoarthritides	D010003	C	Osteoarthritis	D010003	C	1	1	1	1	1	1	1	1	1	1	1	1	1	1	1	1	1	1	1	1
Hirschsprung`s disease	Disease, Hirschsprung	D006627	C	Hirschsprung disease	D006627	C	1	1	1	1	1	1	1	1	1	1	1	1	1	1	1	1	1	1	1	1
Non-small cell lung cancer	Carcinoma, Non Small Cell Lung	D002289	C	Carcinoma, non-small-cell lung	D002289	C	1	1	1	1	1	1	1	1	1	1	1	1	1	1	1	1	1	1	1	1
Panic disorder	Disorders, Panic	D016584	F	Panic disorder	D016584	F	1	1	1	1	1	1	1	1	1	1	1	1	1	1	1	1	1	1	1	1
Hepatitis B	Hepatitis B	D006509	C	Hepatitis b	D006509	C	1	1	1	1	1	1	1	1	1	1	1	1	1	1	1	1	1	1	1	1
Schizophrenia (treatment refractory)	Schizophrenias	D012559	F	Schizophrenia	D012559	F	1	1	1	1	1	1	1	1	1	1	1	1	1	1	1	1	1	1	1	1
Autism	Autistic Disorder	D001321	F	Autistic disorder	D001321	F	1	1	1	1	1	1	1	1	1	1	1	1	1	1	1	1	1	1	1	1
Major depressive disorder	Depressive Disorders	D003866	F	Depressive disorder	D003866	F	1	1	1	1	1	1	1	1	1	1	1	1	1	1	1	1	1	1	1	1
Cystic fibrosis (meconium ileus)	Cystic Fibrosis	D003550	C	Cystic fibrosis	D003550	C	1	1	1	1	1	1	1	1	1	1	1	1	1	1	1	1	1	1	1	1
Diabetic nephropathy	Diabetic Nephropathies	D003928	C	Diabetic nephropathies	D003928	C	1	1	1	1	1	1	1	1	1	1	1	1	1	1	1	1	1	1	1	1
Lung adenocarcinoma	Lung adenocarcinoma	C538231	C	Lung neoplasms	D008175	C	1	1	1	1	1	1	1	1	1	1	1	1	1	1	1	0	0	0	0	0
Infantile hypertrophic pyloric stenosis	Pyloric Stenosis, Infantile Hypertrophic 1	C566730	C	Pyloric stenosis, hypertrophic	D046248	C	1	1	1	1	1	1	1	1	1	1	1	1	1	1	1	0	0	0	0	0
D-dimer levels	fibrin fragment D	C036309	D	Fibrin fibrinogen degradation products	D005338	D	1	1	1	1	1	1	1	1	1	1	1	1	1	1	1	0	0	0	0	0
Nasopharyngeal carcinoma	Nasopharyngeal carcinoma	C538339	C	Nasopharyngeal neoplasms	D009303	C	1	1	1	1	1	1	1	1	1	1	1	1	1	1	1	0	0	0	0	0
Esophageal cancer (squamous cell)	Esophageal Squamous Cell Carcinoma	C562729	C	Esophageal neoplasms	D004938	C	1	1	1	1	1	1	1	1	1	1	1	1	1	1	1	0	0	0	0	0
Testicular germ cell tumor	Testicular Germ Cell Tumor	C563236	C	Neoplasms, germ cell and embryonal	D009373	C	1	1	1	1	1	1	1	1	1	1	1	1	1	1	1	0	0	0	0	0
Response to temozolomide	CCRG-81045	C047246	D	Dacarbazine	D003606	D	1	1	1	1	1	1	1	1	1	1	1	1	1	1	1	0	0	0	0	0
Beta-trace protein levels	prostaglandin endoperoxide D-isomerase	C022466	D	Intramolecular oxidoreductases	D019746	D	1	1	1	1	1	1	1	1	1	1	1	1	1	1	1	0	0	0	0	0
LDL (oxidized)	electronegative low-density lipoprotein	C099252	D	Lipoproteins, ldl	D008077	D	1	1	1	1	1	1	1	1	1	1	1	1	1	1	1	0	0	0	0	0
HbA2 levels	hemoglobin A2'	C049102	D	Hemoglobin a2	D006443	D	1	1	1	1	1	1	1	1	1	1	1	1	1	1	1	0	0	0	0	0
Non-obstructive azoospermia	Azoospermia, Nonobstructive	C564665	C	Azoospermia	D053713	C	1	1	1	1	1	1	1	1	1	1	1	1	1	1	1	0	0	0	0	0
Lapatinib-induced hepatotoxicity	lapatinib ditosylate	C490728	D	Quinazolines	D011799	D	1	1	1	1	1	1	1	1	1	1	1	1	1	1	1	0	0	0	0	0
Response to clopidogrel therapy	Iscover	C055162	D	Ticlopidine	D013988	D	1	1	1	1	1	1	1	1	1	1	1	1	1	1	1	0	0	0	0	0
Monocyte chemoattractant protein-1	CCL2, Chemokines	D018932	D	Monocyte chemoattractant proteins	D018945	D	0.96	0.49	0.96	0.96	0.5	0.55	0.6	0.66	0.72	0.78	0.83	0.87	0.91	0.94	0.96	0.98	0.53	0.98	0.98	0.3
Meningococcal disease	Meningococcal Infections	D008589	C	Meningitis, meningococcal	D008585	C	0.95	0.49	0.95	0.95	0.5	0.52	0.54	0.55	0.56	0.57	0.57	0.58	0.58	0.59	0.59	0.93	0	0.9	0.93	0.58
Chronic kidney disease	Chronic Renal Insufficiency	D051436	C	Kidney failure, chronic	D007676	C	0.95	0.36	0.96	0.95	0.5	0.55	0.6	0.65	0.7	0.75	0.8	0.84	0.88	0.91	0.93	0.99	0.5	0.99	0.99	0.91
Non-albumin protein levels	Albumins	D000418	D	Serum albumin	D012709	D	0.93	0.35	0.94	0.92	0.5	0.53	0.55	0.58	0.61	0.64	0.66	0.69	0.71	0.73	0.75	0.93	0.45	0.93	0.93	0.73
Nonalcoholic fatty liver disease	Non-alcoholic Fatty Liver Disease	D065626	C	Fatty liver	D005234	C	0.92	0.44	0.92	0.92	0.5	0.55	0.6	0.64	0.69	0.72	0.76	0.79	0.81	0.84	0.86	0	0	0	0	0.82
Hepatitis C induced liver fibrosis	Hepatitis C	D006526	C	Hepatitis c, chronic	D019698	C	0.92	0.4	0.93	0.92	0.5	0.55	0.6	0.65	0.69	0.74	0.78	0.81	0.84	0.87	0.89	0.94	0.48	0.94	0.94	0.78
Thiazide-induced adverse metabolic effects in hypertensive patients	Thiazides	D049971	D	Hydrochlorothiazide	D006852	D	0.9	0.45	0.9	0.9	0.5	0.5	0.51	0.51	0.5	0.5	0.49	0.48	0.47	0.47	0.47	0.95	0	0.92	0.95	0.49
Burning and freckling	Melanoses	D008548	C	Pigmentation disorders	D010859	C	0.9	0.4	0.91	0.9	0.5	0.53	0.56	0.6	0.64	0.68	0.71	0.75	0.78	0.81	0.83	0.88	0.49	0.86	0.88	0.73
Freckling	Melanoses	D008548	C	Pigmentation disorders	D010859	C	0.9	0.4	0.91	0.9	0.5	0.53	0.56	0.6	0.64	0.68	0.71	0.75	0.78	0.81	0.83	0.88	0.49	0.86	0.88	0.73
Complement C3 and C4 levels	C3 Complement	D003176	D	Complement system proteins	D003165	D	0.89	0.4	0.9	0.89	0.5	0.53	0.56	0.59	0.62	0.66	0.7	0.73	0.77	0.8	0.83	0.88	0	0.88	0.88	0.81
Weight	Body Weight	D001835	G,E,C	Obesity	D009765	G,E,C	0.89	0.29	0.93	0.88	0.5	0.51	0.53	0.56	0.61	0.66	0.71	0.78	0.84	0.89	0.92	0.92	0.43	0.93	0.92	0.14
Epilepsy (generalized)	Epilepsies, Generalized	D004829	C	Epilepsy	D004827	C	0.88	0.36	0.91	0.88	0.5	0.55	0.6	0.65	0.69	0.74	0.78	0.81	0.84	0.87	0.89	0.84	0.41	0.84	0.83	0.86
Glioma (high-grade)	Gliomas	D005910	C	Glioblastoma	D005909	C	0.88	0.38	0.9	0.88	0.5	0.51	0.53	0.56	0.61	0.66	0.72	0.77	0.82	0.86	0.89	0.87	0.36	0.89	0.86	0.87
Peripartum cardiomyopathy	Cardiomyopathy	D009202	C	Cardiomyopathy, dilated	D002311	C	0.86	0.37	0.88	0.86	0.5	0.52	0.54	0.56	0.57	0.58	0.58	0.57	0.57	0.56	0.55	0.89	0.44	0.9	0.89	0.59
Retinopathy in non-diabetics	Diabetic Retinopathies	D003930	C	Retinal diseases	D012164	C	0.83	0.34	0.86	0.83	0.5	0.52	0.53	0.52	0.51	0.48	0.45	0.41	0.37	0.33	0.29	0.81	0.39	0.81	0.8	0.32
Chronic kidney disease and serum creatinine concentration	Chronic Renal Insufficiency	D051436	C	Acute kidney injury	D058186	C	0.81	0.32	0.85	0.81	0	0.1	0.2	0.3	0.41	0.51	0.6	0.69	0.76	0.81	0.86	0	0.53	0	0	0.81
Apolipoprotein Levels	Apolipoproteins	D001053	D	Apolipoprotein a-ii	D016633	D	0.78	0.41	0.77	0.78	0.5	0.53	0.56	0.6	0.64	0.69	0.73	0.77	0.8	0.83	0.86	0.79	0.05	0.76	0.79	0.84
Other erythrocyte phenotypes	Erythrocyte	D004912	A	Erythrocytes, abnormal	D004913	A	0.78	0.33	0.81	0.78	0.5	0.57	0.64	0.71	0.76	0.81	0.85	0.88	0.91	0.93	0.94	0.71	0.36	0.71	0.71	0.91
End-stage renal disease (non-diabetic)	Kidney Failure, Chronic	D007676	C	Kidney diseases	D007674	C	0.78	0.26	0.85	0.77	0.5	0.5	0.51	0.53	0.55	0.58	0.61	0.65	0.69	0.73	0.77	0.55	0.3	0.79	0.73	0.75
Esophageal cancer and gastric cancer	Esophageal Neoplasm	D004938	C	Gastrointestinal neoplasms	D005770	C	0.77	0.27	0.84	0.77	0.5	0.53	0.56	0.59	0.63	0.66	0.7	0.73	0.75	0.78	0.8	0.77	0.29	0.82	0.75	0.78
Mean platelet volume	Volumes, Mean Platelet	D063847	G,E	Platelet count	D010976	G,E	0.77	0.44	0.74	0.77	0	0.09	0.18	0.26	0.33	0.4	0.47	0.54	0.6	0.65	0.71	0	0	0	0	0.2
Cutaneous nevi	Nevus, Intradermal	D018330	C	Nevus	D009508	C	0.73	0.45	0.66	0.73	0	0.1	0.2	0.3	0.39	0.48	0.57	0.64	0.7	0.76	0.8	0.76	0	0.66	0.76	0.74
Type 2 diabetes and other traits	Type 2 Diabetes Mellitus	D003924	C	Hyperinsulinism	D006946	C	0.67	0.25	0.75	0.66	0	0.05	0.12	0.18	0.25	0.32	0.39	0.45	0.51	0.56	0.6	0.69	0.31	0.73	0.68	0.55
Type 1 diabetes nephropathy	Type 1 Diabetes Mellitus	D003922	C	Diabetic nephropathies	D003928	C	0.64	0.28	0.68	0.63	0	0.05	0.11	0.18	0.24	0.29	0.34	0.39	0.43	0.47	0.5	0.66	0.33	0.66	0.65	0.46
Serum albumin level	Albumin, Serum	D012709	D	Blood proteins	D001798	D	0.63	0.19	0.78	0.61	0.5	0.53	0.55	0.58	0.61	0.64	0.66	0.69	0.71	0.73	0.75	0.62	0.24	0.71	0.6	0.73
Dietary macronutrient intake	Diets	D004032	G	Dietary supplements	D019587	J,G	0.52	0.19	0.66	0.51	0	0.01	0.04	0.08	0.14	0.2	0.26	0.33	0.39	0.45	0.5	0	0	0	0	0.45
Circulating vasoactive peptide levels	Peptides	D010455	D	Vasoactive intestinal peptide	D014660	D	0.47	0.16	0.63	0.45	0.5	0.46	0.42	0.39	0.37	0.35	0.33	0.31	0.3	0.28	0.27	0.35	0.13	0.51	0.3	0.3
Vascular endothelial growth factor levels	Endothelial Growth Factors	D016228	D	Vascular endothelial growth factor a	D042461	D	0.47	0.23	0.47	0.46	0	0.06	0.13	0.21	0.3	0.38	0.47	0.54	0.61	0.66	0.71	0.41	0.05	0.38	0.39	0.67
Obesity and blood pressure	Obesity	D009765	G,E,C	Metabolic syndrome x	D024821	C	0.43	0.18	0.53	0.42	0	0	0	0.01	0.02	0.03	0.05	0.07	0.09	0.12	0.14	0	0	0.02	0	0.13
Sclerosing cholangitis and ulcerative colitis (combined)	Colitis, Ulcerative	D003093	C	Bile duct diseases	D001649	C	0.38	0.16	0.49	0.36	0	0	0.01	0.03	0.05	0.06	0.08	0.1	0.13	0.15	0.18	0	0	0.03	0	0.17
Cognitive function	Cognition	D003071	F	Executive function	D056344	F	0.35	0.13	0.5	0.31	0	0.1	0.19	0.28	0.36	0.43	0.49	0.54	0.59	0.63	0.67	0	0	0	0	0.58
N-glycan levels	Polysaccharides	D011134	D	Membrane proteins	D008565	D	0	0	0.56	0	0	0	0	0	0	0	0	0	0	0	0	0	0	0.5	0	0
Cognitive test performance	Cognition	D003071	F	Neuropsychological tests	D009483	F	0	0	0.42	0	0	0	0	0	0	0	0	0	0	0	0	0	0	0	0	0
YKL-40 levels	CHI3L1 protein, human	C084533	D	Biological markers	D015415	D	0	0	0.37	0	0	0	0	0	0	0	0	0	0	0	0	0	0	0	0	0
Plasma carotenoid and tocopherol levels	Carotenoids	D002338	D	Antioxidants	D000975	D	0	0	0.23	0	0	0	0	0	0	0	0	0	0	0	0	0	0	0.06	0	0
Cognitive decline	Cognition	D003071	F	Mild cognitive impairment	D060825	F	0	0	0.23	0	0	0	0	0	0	0	0	0	0	0	0	0	0	0	0	0
Personality dimensions	Personality Disorders	D010554	F	Personality assessment	D010552	F	0	0	0.19	0	0	0	0	0	0	0	0	0	0	0	0	0	0	0	0	0
Angiotensin-converting enzyme activity	Peptidyl Dipeptidase A	D007703	D	Angiotensins	D000809	D	0	0	0.06	0	0	0	0	0	0	0	0	0	0	0	0	0	0	0	0	0.07
F-cell distribution	Fluorides	D005459	D	Fetal hemoglobin	D005319	D	0	0	0	0	0	0	0	0	0	0	0	0	0	0	0	0	0	0	0	0
Serum uric acid	Acid, Uric	D014527	D	Hyperuricemia	D033461	C	0	0	0	0	0	0	0	0	0	0	0	0	0	0	0	0	0	0	0	0
Sphingolipid concentrations	Sphingolipids	D013107	D	Sphingolipidoses	D013106	C	0	0	0	0	0	0	0	0	0	0	0	0	0	0	0	0	0	0	0	0
Eye color traits	Color, Eye	D005127	G	Color vision defects	D003117	C	0	0	0	0	0	0	0	0	0	0	0	0	0	0	0	0	0	0	0	0
Red blood cell traits	Erythrocyte	D004912	A	Sickle cell trait	D012805	C	0	0	0	0	0	0	0	0	0	0	0	0	0	0	0	0	0	0	0	0
Immune response to smallpox vaccine	Smallpox Vaccine	D012900	D	Smallpox	D012901	B	0	0	0	0	0	0	0	0	0	0	0	0	0	0	0	0	0	0	0	0
White blood cell types	Count, Leukocyte	D007958	G,E	Leukocytes	D007962	A	0	0	0	0	0	0	0	0	0	0	0	0	0	0	0	0	0	0	0	0
Red vs. non-red hair color	Color, Hair	D006200	G	Hair diseases	D006201	C	0	0	0	0	0	0	0	0	0	0	0	0	0	0	0	0	0	0	0	0
Skin sensitivity to sun	Skin	D012867	A	Photophobia	D020795	C	0	0	0	0	0	0	0	0	0	0	0	0	0	0	0	0	0	0	0	0
Menopause (age at onset)	Menopause	D008593	G	Menstruation disturbances	D008599	C	0	0	0	0	0	0	0	0	0	0	0	0	0	0	0	0	0	0	0	0
Serum creatinine	Creatinine	D003404	D	Kidney diseases	D007674	C	0	0	0	0	0	0	0	0	0	0	0	0	0	0	0	0	0	0	0	0
Phospholipid levels (plasma)	Plasma	D010949	A	Personality assessment	D010552	F	0	0	0	0	0	0	0	0	0	0	0	0	0	0	0	0	0	0	0	0
Two-hour glucose challenge	Glucose	D005947	D	Glucose tolerance test	D005951	E	0	0	0	0	0	0	0	0	0	0	0	0	0	0	0	0	0	0	0	0
Head circumference (infant)	Infant	D007223	M	Microcephaly	D008831	C	0	0	0	0	0	0	0	0	0	0	0	0	0	0	0	0	0	0	0	0
Vitamin B12 levels	B 12, Vitamin	D014805	D	Vitamin b 12 deficiency	D014806	C	0	0	0	0	0	0	0	0	0	0	0	0	0	0	0	0	0	0	0	0
Tumor biomarkers	Biomarkers, Tumor	D014408	D	Neoplasms	D009369	C	0	0	0	0	0	0	0	0	0	0	0	0	0	0	0	0	0	0	0	0
Urate levels	Acid, Uric	D014527	D	Hyperuricemia	D033461	C	0	0	0	0	0	0	0	0	0	0	0	0	0	0	0	0	0	0	0	0
Age-related macular degeneration (CNV)	DNA Copy Number Variations	D056915	G	Choroidal neovascularization	D020256	C	0	0	0	0	0	0	0	0	0	0	0	0	0	0	0	0	0	0	0	0
Platelet counts	Count, Platelet	D010976	G,E	Blood platelet disorders	D001791	C	0	0	0	0	0	0	0	0	0	0	0	0	0	0	0	0	0	0	0	0
Liver enzyme levels (gamma-glutamyl transferase)	gamma Glutamyltransferase	D005723	D	Drug-induced liver injury	D056486	C	0	0	0	0	0	0	0	0	0	0	0	0	0	0	0	0	0	0	0	0
White matter hypersensitivity burden	White Matters	D066127	A	Leukoencephalopathies	D056784	C	0	0	0	0	0	0	0	0	0	0	0	0	0	0	0	0	0	0	0	0
Vitamin D insufficiency	Ergocalciferols	D004872	D	Vitamin d deficiency	D014808	C	0	0	0	0	0	0	0	0	0	0	0	0	0	0	0	0	0	0	0	0
Plasma levels of liver enzymes	Tests, Clinical Enzyme	D004796	E	Liver failure	D017093	C	0	0	0	0	0	0	0	0	0	0	0	0	0	0	0	0	0	0	0	0
Retinal vascular caliber	Retinal Vessel	D012171	A	Retinal vasculitis	D031300	C	0	0	0	0	0	0	0	0	0	0	0	0	0	0	0	0	0	0	0	0
HDL Cholesterol - Triglycerides (HDLC-TG)	Cholesterol, HDL	D008076	D	Embolism, cholesterol	D017700	C	0	0	0	0	0	0	0	0	0	0	0	0	0	0	0	0	0	0	0	0
Fasting glucose-related traits	Fasting	D005215	G,F	Glucose metabolism disorders	D044882	C	0	0	0	0	0	0	0	0	0	0	0	0	0	0	0	0	0	0	0	0
Fasting plasma glucose	Fasting	D005215	G,F	Glucose tolerance test	D005951	E	0	0	0	0	0	0	0	0	0	0	0	0	0	0	0	0	0	0	0	0
Aortic root size	Root, Tooth	D014092	A	Aortic aneurysm	D001014	C	0	0	0	0	0	0	0	0	0	0	0	0	0	0	0	0	0	0	0	0
Retinol levels	Vitamin A	D014801	D	Vitamin a deficiency	D014802	C	0	0	0	0	0	0	0	0	0	0	0	0	0	0	0	0	0	0	0	0
Liver enzyme levels (alanie transaminase)	Tests, Clinical Enzyme	D004796	E	Drug-induced liver injury	D056486	C	0	0	0	0	0	0	0	0	0	0	0	0	0	0	0	0	0	0	0	0
Menarche (age at onset)	Menarche	D008572	G	Premenstrual syndrome	D011293	C	0	0	0	0	0	0	0	0	0	0	0	0	0	0	0	0	0	0	0	0
Thyroid volume	Gland, Thyroid	D013961	A	Thyroid diseases	D013959	C	0	0	0	0	0	0	0	0	0	0	0	0	0	0	0	0	0	0	0	0
Diastolic blood pressure	Blood Pressure	D001794	G,E	Hypertension	D006973	C	0	0	0	0	0	0	0	0	0	0	0	0	0	0	0	0	0	0	0	0
Vitamin E levels	Vitamin E	D014810	D	Vitamin e deficiency	D014811	C	0	0	0	0	0	0	0	0	0	0	0	0	0	0	0	0	0	0	0	0
Lipoprotein-associated phospholipase A2 activity and mass	1 Alkyl 2 acetylglycerophosphocholine Esterase	D043203	D	Hypercholesterolemia	D006937	C	0	0	0	0	0	0	0	0	0	0	0	0	0	0	0	0	0	0	0	0
Hematological parameters	Hematology	D006405	H	Hematologic agents	D006401	D	0	0	0	0	0	0	0	0	0	0	0	0	0	0	0	0	0	0	0	0
Serum prostate-specific antigen levels	Prostate-Specific Antigen	D017430	D	Prostatic neoplasms	D011471	C	0	0	0	0	0	0	0	0	0	0	0	0	0	0	0	0	0	0	0	0
Lipid metabolism phenotypes	Lipid Metabolism	D050356	G	Dyslipidemias	D050171	C	0	0	0	0	0	0	0	0	0	0	0	0	0	0	0	0	0	0	0	0
Serum magnesium levels	Magnesium	D008274	D	Magnesium deficiency	D008275	C	0	0	0	0	0	0	0	0	0	0	0	0	0	0	0	0	0	0	0	0
Ventricular conduction	Ventricle, Heart	D006352	A	Atrioventricular block	D054537	C	0	0	0	0	0	0	0	0	0	0	0	0	0	0	0	0	0	0	0	0
Serum metabolites	Serum	D044967	A	Blood proteins	D001798	D	0	0	0	0	0	0	0	0	0	0	0	0	0	0	0	0	0	0	0	0
Vitamin D levels	Ergocalciferols	D004872	D	Vitamin d deficiency	D014808	C	0	0	0	0	0	0	0	0	0	0	0	0	0	0	0	0	0	0	0	0
Hematological and biochemical traits	Hematology	D006405	H	Hematologic diseases	D006402	C	0	0	0	0	0	0	0	0	0	0	0	0	0	0	0	0	0	0	0	0
Serum urate	Acid, Uric	D014527	D	Urinary calculi	D014545	C	0	0	0	0	0	0	0	0	0	0	0	0	0	0	0	0	0	0	0	0
Gamma gluatamyl transferase levels	Gamma Ray	D005720	G	Gamma-glutamyltransferase	D005723	D	0	0	0	0	0	0	0	0	0	0	0	0	0	0	0	0	0	0	0	0
Fasting glucose-related traits (interaction with BMI)	Fasting	D005215	G,F	Glucose metabolism disorders	D044882	C	0	0	0	0	0	0	0	0	0	0	0	0	0	0	0	0	0	0	0	0
Menarche and menopause (age at onset)	Menarche	D008572	G	Menstruation disturbances	D008599	C	0	0	0	0	0	0	0	0	0	0	0	0	0	0	0	0	0	0	0	0
Hair morphology	Hair	D006197	A	Hair diseases	D006201	C	0	0	0	0	0	0	0	0	0	0	0	0	0	0	0	0	0	0	0	0
Triglycerides-Blood Pressure (TG-BP)	Blood Pressure	D001794	G,E	Metabolic syndrome x	D024821	C	0	0	0	0	0	0	0	0	0	0	0	0	0	0	0	0	0	0	0	0
Inflammatory biomarkers	Biomarkers	D015415	D	Inflammation	D007249	C	0	0	0	0	0	0	0	0	0	0	0	0	0	0	0	0	0	0	0	0
Neuranatomic and neurocognitive phenotypes	Phenotype	D010641	G	Costello syndrome	D056685	C	0	0	0	0	0	0	0	0	0	0	0	0	0	0	0	0	0	0	0	0
Sphingolipid levels	Sphingolipids	D013107	D	Sphingolipidoses	D013106	C	0	0	0	0	0	0	0	0	0	0	0	0	0	0	0	0	0	0	0	0
Hematology traits	Hematology	D006405	H	Hematologic diseases	D006402	C	0	0	0	0	0	0	0	0	0	0	0	0	0	0	0	0	0	0	0	0
Hair color	Color, Hair	D006200	G	Hair diseases	D006201	C	0	0	0	0	0	0	0	0	0	0	0	0	0	0	0	0	0	0	0	0
Black vs. blond hair color	Americans, African	D001741	M	Hair diseases	D006201	C	0	0	0	0	0	0	0	0	0	0	0	0	0	0	0	0	0	0	0	0
Eye color	Color, Eye	D005127	G	Color vision defects	D003117	C	0	0	0	0	0	0	0	0	0	0	0	0	0	0	0	0	0	0	0	0
Upper aerodigestive tract cancers	Neoplasms	D009369	C	Head and neck neoplasms	D006258	C	0.56	0.11	0.82	0.49	0.5	0.48	0.46	0.46	0.45	0.45	0.46	0.47	0.48	0.49	0.5	0	0	0	0	0.5
Breast size	Breast	D001940	A	Breast diseases	D001941	C	0	0	0	0	0	0	0	0	0	0	0	0	0	0	0	0	0	0	0	0
Central corneal thickness	Cornea	D003315	A	Glaucoma	D005901	C	0	0	0	0	0	0	0	0	0	0	0	0	0	0	0	0	0	0	0	0
Platelet aggregation	Aggregation, Platelet	D010974	G	Thrombosis	D013927	C	0	0	0	0	0	0	0	0	0	0	0	0	0	0	0	0	0	0	0	0
Optic disc size (disc)	Disk, Optic	D009898	A	Glaucoma	D005901	C	0	0	0	0	0	0	0	0	0	0	0	0	0	0	0	0	0	0	0	0
Plasma eosinophil count	Eosinophil	D004804	A	Eosinophilia	D004802	C	0	0	0	0	0	0	0	0	0	0	0	0	0	0	0	0	0	0	0	0
Blue vs. green eyes	Eye	D005123	A	Color vision defects	D003117	C	0	0	0	0	0	0	0	0	0	0	0	0	0	0	0	0	0	0	0	0
Blond vs. brown hair color	Color, Hair	D006200	G	Hair diseases	D006201	C	0	0	0	0	0	0	0	0	0	0	0	0	0	0	0	0	0	0	0	0
Black vs. red hair color	Americans, African	D001741	M	Hair diseases	D006201	C	0	0	0	0	0	0	0	0	0	0	0	0	0	0	0	0	0	0	0	0
Serum markers of iron status	Iron, Dietary	D019266	D	Iron deficiency anemia	D018798	C	0	0	0	0	0	0	0	0	0	0	0	0	0	0	0	0	0	0	0	0
Left ventricular mass	Macrophage Activation Syndrome	D055501	C	Hypertrophy, left ventricular	D017379	C	0	0	0	0	0	0	0	0	0	0	0	0	0	0	0	0	0	0	0	0
Response to antipsychotic treatment	Agents, Antipsychotic	D014150	D	Affective disorders, psychotic	D000341	F	0	0	0	0	0	0	0	0	0	0	0	0	0	0	0	0	0	0	0	0
Blue vs. brown eyes	Eye	D005123	A	Color vision defects	D003117	C	0	0	0	0	0	0	0	0	0	0	0	0	0	0	0	0	0	0	0	0
Liver enzyme levels (alkaline phosphatase)	Alkaline Phosphatase	D000469	D	Drug-induced liver injury	D056486	C	0	0	0	0	0	0	0	0	0	0	0	0	0	0	0	0	0	0	0	0
Serum phosphorus concentrations	Phosphorus	D010758	D	Phosphorus metabolism disorders	D010760	C	0	0	0	0	0	0	0	0	0	0	0	0	0	0	0	0	0	0	0	0
Corneal curvature	Cornea	D003315	A	Corneal wavefront aberration	D057108	C	0	0	0	0	0	0	0	0	0	0	0	0	0	0	0	0	0	0	0	0
Serum calcium	Calcium	D002118	D	Hypocalcemia	D006996	C	0	0	0	0	0	0	0	0	0	0	0	0	0	0	0	0	0	0	0	0
Urinary metabolites	Tract, Urinary	D014551	A	Renal tubular transport, inborn errors	D015499	C	0	0	0	0	0	0	0	0	0	0	0	0	0	0	0	0	0	0	0	0
Hemostatic factors and hematological phenotypes	Bothrops asper antihemorrhagic factor	C003941	D	Hemostatic disorders	D020141	C	0	0	0	0	0	0	0	0	0	0	0	0	0	0	0	0	0	0	0	0
Serum iron concentration	Attention	D001288	F	Anemia	D000740	C	0	0	0	0	0	0	0	0	0	0	0	0	0	0	0	0	0	0	0	0
Serum hepcidin	Hepcidins	D064451	D	Anemia, iron-deficiency	D018798	C	0	0	0	0	0	0	0	0	0	0	0	0	0	0	0	0	0	0	0	0
Plasma homocysteine	Homocystine	D006711	D	Homocystinuria	D006712	C	0	0	0	0	0	0	0	0	0	0	0	0	0	0	0	0	0	0	0	0
Urinary albumin excretion	Albumins	D000418	D	Albuminuria	D000419	C	0	0	0	0	0	0	0	0	0	0	0	0	0	0	0	0	0	0	0	0
Red vs non-red hair color	Color, Hair	D006200	G	Hair diseases	D006201	C	0	0	0	0	0	0	0	0	0	0	0	0	0	0	0	0	0	0	0	0
Immunoglobulin A	Immunoglobulin A	D007070	D	Iga deficiency	D017098	C	0	0	0	0	0	0	0	0	0	0	0	0	0	0	0	0	0	0	0	0
Neutrophil count	Neutrophil	D009504	A	Neutropenia	D009503	C	0	0	0	0	0	0	0	0	0	0	0	0	0	0	0	0	0	0	0	0
IgE grass sensitization	Poaceae	D006109	B	Hypersensitivity, immediate	D006969	C	0	0	0	0	0	0	0	0	0	0	0	0	0	0	0	0	0	0	0	0
Serum IgE levels	Serum	D044967	A	Hypersensitivity, immediate	D006969	C	0	0	0	0	0	0	0	0	0	0	0	0	0	0	0	0	0	0	0	0
Cortical structure	Cerebral Cortex	D002540	A	Malformations of cortical development	D054220	C	0	0	0	0	0	0	0	0	0	0	0	0	0	0	0	0	0	0	0	0
Caffeine consumption	Caffeine	D002110	D	Psychoses, substance-induced	D011605	F,C	0	0	0	0	0	0	0	0	0	0	0	0	0	0	0	0	0	0	0	0
Renal function-related traits (urea)	Urea	D014508	D	Acute kidney injury	D058186	C	0	0	0	0	0	0	0	0	0	0	0	0	0	0	0	0	0	0	0	0
Serum bilirubin levels	Bilirubin	D001663	D	Hyperbilirubinemia	D006932	C	0	0	0	0	0	0	0	0	0	0	0	0	0	0	0	0	0	0	0	0
Aging (facial)	Aging	D000375	G	Skin aging	D015595	G	0	0	0.13	0	0	0	0	0	0	0	0	0	0	0	0	0	0	0	0	0
Fasting insulin-related traits	Insulin	D007328	D	Metabolism, inborn errors	D008661	C	0	0	0	0	0	0	0	0	0	0	0	0	0	0	0	0	0	0	0	0
Folate pathway vitamin levels	Vitamins	D014815	J,G,D	Folic acid deficiency	D005494	C	0	0	0	0	0	0	0	0	0	0	0	0	0	0	0	0	0	0	0	0
Plasma level of vitamin B12	B 12, Vitamin	D014805	D	Vitamin b12 deficiency	D014806	C	0	0	0	0	0	0	0	0	0	0	0	0	0	0	0	0	0	0	0	0
Serum soluble E-selectin	E-Selectin	D019040	D	Inflammation	D007249	C	0	0	0	0	0	0	0	0	0	0	0	0	0	0	0	0	0	0	0	0
Plasma levels of Protein C	Blood Proteins	D001798	D	Protein c deficiency	D020151	C	0	0	0	0	0	0	0	0	0	0	0	0	0	0	0	0	0	0	0	0
Bitter taste response	Taste	D013649	G,F	Taste disorders	D013651	C	0	0	0	0	0	0	0	0	0	0	0	0	0	0	0	0	0	0	0	0
Cardiac repolarization	Heart	D006321	A	Arrhythmias, cardiac	D001145	C	0	0	0	0	0	0	0	0	0	0	0	0	0	0	0	0	0	0	0	0
Facial morphology	Face	D005145	A	Facial asymmetry	D005146	C	0	0	0	0	0	0	0	0	0	0	0	0	0	0	0	0	0	0	0	0
Plasma Lp (a) levels	Lipoprotein(a)	D017270	D	Hyperlipoproteinemias	D006951	C	0	0	0	0	0	0	0	0	0	0	0	0	0	0	0	0	0	0	0	0
Body mass (lean)	Bodies, Human	D018594	K,I	Thinness	D013851	G,E,C	0	0	0	0	0	0	0	0	0	0	0	0	0	0	0	0	0	0	0	0
Immune response to smallpox vaccine (IL-6)	Interleukin 6	D015850	D	Smallpox	D012901	B	0	0	0	0	0	0	0	0	0	0	0	0	0	0	0	0	0	0	0	0
Coronary artery calcification	Calcification, Physiologic	D002113	G	Vascular calcification	D061205	C	0	0	0	0	0	0	0	0	0	0	0	0	0	0	0	0	0	0	0	0
Cortical thickness	Cerebral Cortex	D002540	A	Cobblestone lissencephaly	D054222	C	0	0	0	0	0	0	0	0	0	0	0	0	0	0	0	0	0	0	0	0
IFN-related cytopenia	Families	D005190	I,F	Thrombocytopenia	D013921	C	0	0	0	0	0	0	0	0	0	0	0	0	0	0	0	0	0	0	0	0
Lymphocyte counts	Lymphocyte Count	D018655	G,E	Lymphocytosis	D008218	C	0	0	0	0	0	0	0	0	0	0	0	0	0	0	0	0	0	0	0	0
Gamma gluatamyl transferase levels (interaction with age)	Gamma Ray	D005720	G	Gamma-glutamyltransferase	D005723	D	0	0	0	0	0	0	0	0	0	0	0	0	0	0	0	0	0	0	0	0
Intraocular pressure	Ocular Tonometry	D014065	E	Ocular hypertension	D009798	C	0	0	0	0	0	0	0	0	0	0	0	0	0	0	0	0	0	0	0	0
Pulmonary function	Lungs	D008168	A	Lung diseases	D008171	C	0	0	0	0	0	0	0	0	0	0	0	0	0	0	0	0	0	0	0	0
Renal function-related traits (BUN)	Kidney	D007668	A	Acute kidney injury	D058186	C	0	0	0	0	0	0	0	0	0	0	0	0	0	0	0	0	0	0	0	0
Renal function-related traits (eGRFcrea)	Kidney	D007668	A	Acute kidney injury	D058186	C	0	0	0	0	0	0	0	0	0	0	0	0	0	0	0	0	0	0	0	0
Renal function-related traits (sCR)	Kidney	D007668	A	Acute kidney injury	D058186	C	0	0	0	0	0	0	0	0	0	0	0	0	0	0	0	0	0	0	0	0
Pulmonary function (interaction)	Lungs	D008168	A	Respiratory function tests	D012129	E	0	0	0	0	0	0	0	0	0	0	0	0	0	0	0	0	0	0	0	0
Pulmonary function measures	Lungs	D008168	A	Lung diseases	D008171	C	0	0	0	0	0	0	0	0	0	0	0	0	0	0	0	0	0	0	0	0
Thyroid function	Gland, Thyroid	D013961	A	Thyroid diseases	D013959	C	0	0	0	0	0	0	0	0	0	0	0	0	0	0	0	0	0	0	0	0
Blood lipid traits	Blood	D001769	A	Hyperlipidemias	D006949	C	0	0	0	0	0	0	0	0	0	0	0	0	0	0	0	0	0	0	0	0
Cardiac structure and function	Heart	D006321	A	Heart diseases	D006331	C	0	0	0	0	0	0	0	0	0	0	0	0	0	0	0	0	0	0	0	0
Response to Vitamin E supplementation	Vitamin E	D014810	D	Vitamin e deficiency	D014811	C	0	0	0	0	0	0	0	0	0	0	0	0	0	0	0	0	0	0	0	0
