# Supplementary material for: pyMeSHSim: an integrative python package for biomedical named entity recognition, normalization, and comparison of MeSH terms
Source: BMC Bioinformatics. 2020 Jun 18;21:252. doi: 10.1186/s12859-020-03583-6 (PMC7301509; doi:10.1186/s12859-020-03583-6)
Supplement: Supplementary file 7 — Additional file 7 Supplementary Table 5. GWAS phenotypes parsed by Nelson’s group and pyMeSHSim, TaggerOne and DNorm. the semantic similarity between them calculated by pyMeSHSim. pyMeSHSim_Score is semantic similarity between Nelson_MeSH _ID and pyMeSHSim_MeSH_ID, taggerOne_score is semantic similarity between Nelson_MeSH _ID and TaggerOne_MeSH_ID, DNorm_score is semantic similarity between Nelson_MeSH _ID and Dnorm_MeSH_ID. [file 12859_2020_3583_MOESM7_ESM.xlsx]

## Sheet: merge_result_new_score
Supplementary table 5. GWAS phenotypes parsed by Nelson's group and pyMeSHSim, TaggerOne and DNorm. the semantic similarity between them calculated by pyMeSHSim. pyMeSHSim_Score is semantic similarity between Nelson_MeSH _ID and pyMeSHSim_MeSH_ID, taggerOne_score is semantic similarity between Nelson_MeSH _ID and TaggerOne_MeSH_ID, DNorm_score is semantic similarity between Nelson_MeSH _ID and Dn…
Disease	Nelson_MeSH _ID	Category	pyMeSHSim_MeSH_ID	TaggerOne_MeSH_ID	Dnorm_MeSH_ID	pyMeSHSim_Score	taggerOne_score	DNorm_score
Corneal structure	D003315	A	D003315	None	D020914	1	0	0
Pericardial fat	D010496	A	D010496	None	None	1	0	0
Primary tooth development (time to first tooth eruption)	D014094	A	D014094	D014079	None	1	0	0
Brain structure	D001921	A	D001921	None	None	1	0	0
Digit length ratio	D005385	A	D005385	None	None	1	0	0
Optic disc parameters	D009898	A	D009898	None	None	1	0	0
Monocyte early outgrowth colony forming units	D009000	A	D009000	None	None	1	0	0
Other erythrocyte phenotypes	D004913	A	D004912	None	None	0.78	0	0
White blood cell types	D007962	A	D007958	None	None	0	0	0
Hippocampal volume	D006624	A	None	None	None	0	0	0
Keloid	D007627	A,C	D007627	None	None	1	0	0
Immune reponse to smallpox (secreted IL-1beta)	D012901	B	D012901	None	None	1	0	0
Immune reponse to smallpox (secreted IFN-alpha)	D012901	B	D012901	None	None	1	0	0
Immune reponse to smallpox (secreted IL-2)	D012901	B	D012901	None	None	1	0	0
Immune reponse to smallpox (secreted IL-10)	D012901	B	D012901	None	None	1	0	0
Immune reponse to smallpox (secreted IL-12p40)	D012901	B	D012901	None	None	1	0	0
Hepatocellular carcinoma (hepatitis B virus related)	D006515	B	D006515	D018248	D006528	1	0	0
Immune response to smallpox vaccine	D012901	B	D012900	None	None	0	0	0
Immune response to smallpox vaccine (IL-6)	D012901	B	D015850	None	None	0	0	0
Nephrolithiasis	D007669	C	D007669	D053040	D053040	1	0.96	0.96
Age-related macular degeneration	D008268	C	D008268	D009410	D008268	1	0	1
Systemic lupus erythematosus	D008180	C	D008180	D008180	D008180	1	1	1
Type 1 diabetes autoantibodies	D003922	C	D003922	D003920	None	1	0.81	0
Type 1 diabetes	D003922	C	D003922	D003920	None	1	0.81	0
Esophageal cancer	D004938	C	D004938	D004938	D004938	1	1	1
Crohn`s disease	D003424	C	D003424	D003424	None	1	1	0
Breast cancer	D001943	C	D001943	D001943	D001943	1	1	1
Leprosy	D007918	C	D007918	D007918	None	1	1	0
Chronic Hepatitis C infection	D019698	C	D019698	D019698	D006526	1	1	0.92
Amyotrophic lateral sclerosis	D000690	C	D000690	D000690	D000690	1	1	1
Bladder cancer	D001749	C	D001749	D001749	D001749	1	1	1
Glaucoma (primary open-angle)	D005902	C	D005902	D005901	D005901	1	0.91	0.91
Freckles	D008548	C	D008548	None	None	1	0	0
Crohn`s disease and Celiac disease	D002446	C	D002446	D003424	D002446	1	0.49	1
Venous thromboembolism	D054556	C	D054556	D054556	D013923	1	1	0.86
Hypertension	D006973	C	D006973	D006973	None	1	1	0
Cardiovascular disease risk factors	D002318	C	D002318	D002318	D002318	1	1	1
Testicular germ cell cancer	D013736	C	D013736	D009369	None	1	0.39	0
Alopecia areata	D000506	C	D000506	None	None	1	0	0
Graves` disease	D006111	C	D006111	None	None	1	0	0
Sagittal craniosynostosis	D003398	C	D003398	D003398	None	1	1	0
Pancreatitis	D010195	C	D010195	D010195	None	1	1	0
Myopia (pathological)	D047728	C	D047728	D009216	D009216	1	0.87	0.87
Prostate cancer	D011471	C	D011471	D011471	D011471	1	1	1
Colorectal cancer	D015179	C	D015179	D015179	D015179	1	1	1
Inflammatory bowel disease	D015212	C	D015212	D015212	None	1	1	0
Multiple sclerosis	D009103	C	D009103	D009103	None	1	1	0
Rheumatoid arthritis	D001172	C	D001172	D001172	D001172	1	1	1
Primary biliary cirrhosis	D008105	C	D008105	D008105	None	1	1	0
Systemic sclerosis	D012595	C	D012595	D012595	D012595	1	1	1
Age-related macular degeneration (GA)	D008268	C	D008268	D008268	D008268	1	1	1
Age-related macular degeneration (CNV vs. GA)	D008268	C	D008268	D008268	D008268	1	1	1
Paget`s disease	D010001	C	D010001	None	None	1	0	0
Lung cancer	D008175	C	D008175	D009369	D009369	1	0.51	0.51
Coronary artery disease	D003324	C	D003324	D003324	D003324	1	1	1
Ovarian cancer	D010051	C	D010051	D010051	D010051	1	1	1
Sudden cardiac arrest	D016757	C	D016757	D006323	D006323	1	0.92	0.92
Vitiligo	D014820	C	D014820	D014820	None	1	1	0
Psoriasis	D011565	C	D011565	D011565	None	1	1	0
Metabolic syndrome	D024821	C	D024821	D008659	D008659	1	0.6	0.6
Ulcerative colitis	D003093	C	D003093	D003093	D003093	1	1	1
Celiac disease	D002446	C	D002446	D002446	D002446	1	1	1
Type 2 diabetes	D003924	C	D003924	D003924	None	1	1	0
Polycystic ovary syndrome	D011085	C	D011085	D011085	D011085	1	1	1
Atrial fibrillation	D001281	C	D001281	D001281	None	1	1	0
Acute lymphoblastic leukemia (childhood)	D054198	C	D054198	D054198	D054198	1	1	1
Metabolic syndrome (bivariate traits)	D024821	C	D024821	D008659	D008659	1	0.6	0.6
Endometriosis	D004715	C	D004715	D004715	None	1	1	0
Celiac disease and Rheumatoid arthritis	D001172	C	D001172	D002446	D002446	1	0	0
Malaria	D008288	C	D008288	D008288	D008288	1	1	1
Dilated cardiomyopathy	D002311	C	D002311	D002311	D002311	1	1	1
Neuroblastoma (high-risk)	D009447	C	D009447	D009447	D009447	1	1	1
Lung adenocarcinoma	D008175	C	C538231	D000230	D000230	1	0.36	0.36
Intracranial aneurysm	D002532	C	D002532	D000783	None	1	0.84	0
Myeloproliferative neoplasms	D009196	C	D009196	D009369	D009196	1	0	1
Thyroid cancer	D013964	C	D013964	D009369	D013964	1	0.42	1
Atopic dermatitis	D003876	C	D003876	D003876	D003876	1	1	1
Asthma	D001249	C	D001249	None	None	1	0	0
Neuroblastoma	D009447	C	D009447	D009447	D009447	1	1	1
Chronic lymphocytic leukemia	D015451	C	D015451	D015451	D015451	1	1	1
Migraine	D008881	C	D008881	D008881	None	1	1	0
Scoliosis	D012600	C	D012600	D012600	None	1	1	0
Age-related macular degeneration (wet)	D008268	C	D008268	D008268	D008268	1	1	1
Ankylosing spondylitis	D013167	C	D013167	D013167	D013167	1	1	1
Myocardial infarction (early onset)	D009203	C	D009203	D009203	D009203	1	1	1
Coronary heart disease	D003324	C	D003324	D003327	D003327	1	0.88	0.88
Parkinson`s disease	D010300	C	D010300	D010300	None	1	1	0
Ribavirin-induced anemia	D000740	C	D000740	D000740	D000740	1	1	1
Response to hepatitis C treatment	D006526	C	D006526	D006526	None	1	1	0
Infantile hypertrophic pyloric stenosis	D046248	C	C566730	D046248	D011707	1	1	0.91
AIDS progression	D000163	C	D000163	D000163	D000163	1	1	1
Gallstones	D042882	C	D042882	D042882	None	1	1	0
Stroke	D020521	C	D020521	D020521	None	1	1	0
Progressive supranuclear palsy	D013494	C	D013494	D013494	None	1	1	0
Diabetic retinopathy	D003930	C	D003930	D003930	D003930	1	1	1
Squamous cell carcinoma	D002294	C	D002294	D002294	None	1	1	0
Uterine fibroids	D007889	C	D007889	None	None	1	0	0
Crohn`s disease and psoriasis	D011565	C	D011565	D003424	D011565	1	0	1
Inflammatory bowel disease (early onset)	D015212	C	D015212	D015212	D015212	1	1	1
IgA nephropathy	D005922	C	D005922	D007674	OMIM:161900	1	0.64	0
Male-pattern baldness	D000505	C	D000505	D000505	None	1	1	0
Hypertriglyceridemia	D015228	C	D015228	D015228	D015228	1	1	1
Cystic fibrosis severity	D003550	C	D003550	D003550	D003550	1	1	1
Renal function and chronic kidney disease	D051436	C	D051436	D051436	D007674	1	1	0.83
Psoriatic arthritis	D015535	C	D015535	D015535	D015535	1	1	1
Osteoporosis	D010024	C	D010024	D010024	D010024	1	1	1
Gastric cancer	D013274	C	D013274	D009369	D013274	1	0.44	1
Melanoma	D008545	C	D008545	D008545	D008545	1	1	1
Abdominal aortic aneurysm	D017544	C	D017544	D017544	None	1	1	0
Gout	D006073	C	D006073	None	None	1	0	0
Behcet`s disease	D001528	C	D001528	None	None	1	0	0
Periodontitis	D010518	C	D010518	D010518	D010518	1	1	1
Pancreatic cancer	D010190	C	D010190	D010190	D010190	1	1	1
Nasopharyngeal carcinoma	D009303	C	C538339	D065311	C538339	1	0.18	0
Biliary atresia	D001656	C	D001656	D001656	D001656	1	1	1
Chronic obstructive pulmonary disease-related biomarkers	D029424	C	D029424	D029424	None	1	1	0
Hepatocellular carcinoma	D006528	C	D006528	D018248	D006528	1	0.66	1
Esophageal cancer (squamous cell)	D004938	C	C562729	D004938	D004938	1	1	1
Kawasaki disease	D009080	C	D009080	D009080	D009080	1	1	1
Basal cell carcinoma (cutaneous)	D002280	C	D002280	D002280	D002280	1	1	1
Chronic obstructive pulmonary disease	D029424	C	D029424	D029424	None	1	1	0
Hodgkin`s lymphoma	D006689	C	D006689	D008223	None	1	0.83	0
Beta thalassemia/hemoglobin E disease	D017086	C	D017086	D013789	D013789	1	0.92	0.92
Testicular germ cell tumor	D009373	C	C563236	D009369	None	1	0.61	0
Stroke (ischemic)	D020521	C	D020521	D020521	None	1	1	0
Kidney stones	D007669	C	D007669	D007669	None	1	1	0
Ewing sarcoma	D012512	C	D012512	D012512	D012512	1	1	1
Wilms tumor	D009396	C	D009396	D009396	D009396	1	1	1
Multiple cancers (lung cancer, gastric cancer, and squamous cell carcinoma)	D009369	C	D009369	D009369	D009369	1	1	1
Duodenal ulcer	D004381	C	D004381	D014456	D004381	1	0	1
Glioma	D005910	C	D005910	D005910	None	1	1	0
Nephropathy	D007674	C	D007674	D007674	OMIM:161900	1	1	0
Epirubicin-induced leukopenia	D007970	C	D007970	D007970	None	1	1	0
Primary sclerosing cholangitis	D015209	C	D015209	D002761	D002761	1	0.94	0.94
Glaucoma	D005901	C	D005901	D005901	D005901	1	1	1
Dengue shock syndrome	D019595	C	D019595	D019595	None	1	1	0
Breast cancer (male)	D018567	C	D018567	D001943	D001943	1	0.73	0.73
Eosinophilic esophagitis (pediatric)	D057765	C	D057765	D004941	D057765	1	0.87	1
Glaucoma (exfoliation)	D017889	C	D017889	D005901	D005901	1	0.46	0.46
Dental caries	D003731	C	D003731	None	None	1	0	0
Endometrial cancer	D016889	C	D016889	D016889	D016889	1	1	1
Testicular cancer	D013736	C	D013736	D009369	D013736	1	0.39	1
Multiple myeloma	D009101	C	D009101	D009101	D009101	1	1	1
Nephropathy (idiopathic membranous)	D015433	C	D015433	D007674	OMIM:161900	1	0.61	0
Chronic myeloid leukemia	D015464	C	D015464	D015464	D015464	1	1	1
Sarcoidosis	D012507	C	D012507	D012507	D012507	1	1	1
Coronary disease	D003324	C	D003324	D003327	D003327	1	0.88	0.88
Fuch`s corneal dystrophy	D005642	C	D005642	D003317	D003317	1	0.93	0.93
Fuchs`s corneal dystrophy	D005642	C	D005642	D005642	D003317	1	1	0.93
Renal cell carcinoma	D002292	C	D002292	D002292	D002292	1	1	1
Corneal astigmatism	D001251	C	D001251	D001251	D001251	1	1	1
Diabetes (gestational)	D016640	C	D016640	D003920	None	1	0.72	0
Asthma (childhood onset)	D001249	C	D001249	None	None	1	0	0
Urinary bladder cancer	D001749	C	D001749	D001749	D001749	1	1	1
Cholelithiasis-related traits in sickle cell anemia	D012805	C	D012805	D002769	None	1	0	0
Esophageal cancer (alcohol interaction)	D004938	C	D004938	D004938	D004938	1	1	1
Myocardial infarction	D009203	C	D009203	D009203	D009203	1	1	1
Thoracic aortic aneurysms and dissections	D017545	C	D017545	D017545	D017545	1	1	1
Response to tamoxifen in breast cancer	D001943	C	D001943	D001943	D001943	1	1	1
Non-obstructive azoospermia	D053713	C	C564665	D053713	None	1	1	0
Parkinson`s disease (familial)	D010300	C	D010300	D010300	None	1	1	0
Cleft lip	D002971	C	D002971	D002971	D002971	1	1	1
Hypothyroidism	D007037	C	D007037	D007037	D007037	1	1	1
Prion diseases	D017096	C	D017096	D017096	D017096	1	1	1
Osteoarthritis	D010003	C	D010003	D010003	D010003	1	1	1
Hirschsprung`s disease	D006627	C	D006627	D006627	None	1	1	0
Non-small cell lung cancer	D002289	C	D002289	D009369	None	1	0.41	0
Hepatitis B	D006509	C	D006509	D006509	D006505	1	1	0.85
Cystic fibrosis (meconium ileus)	D003550	C	D003550	D003550	D003550	1	1	1
Diabetic nephropathy	D003928	C	D003928	D003928	D003928	1	1	1
Chronic kidney disease	D007676	C	D051436	D051436	D007674	0.95	0.95	0.78
Meningococcal disease	D008585	C	D008589	D008589	D008589	0.95	0.95	0.95
Hepatitis C induced liver fibrosis	D019698	C	D006526	D006526	D006505	0.92	0.92	0.79
Nonalcoholic fatty liver disease	D005234	C	D065626	D065626	C541083	0.92	0.92	0
Burning and freckling	D010859	C	D008548	None	None	0.9	0	0
Freckling	D010859	C	D008548	None	None	0.9	0	0
Glioma (high-grade)	D005909	C	D005910	D005910	None	0.88	0.88	0
Epilepsy (generalized)	D004827	C	D004829	D004827	None	0.88	1	0
Peripartum cardiomyopathy	D002311	C	D009202	D009202	D009202	0.86	0.86	0.86
Retinopathy in non-diabetics	D012164	C	D003930	D012164	D003930	0.83	1	0.83
Chronic kidney disease and serum creatinine concentration	D058186	C	D051436	D051436	D007674	0.81	0.81	0.74
End-stage renal disease (non-diabetic)	D007674	C	D007676	D007676	D007676	0.78	0.78	0.78
Esophageal cancer and gastric cancer	D005770	C	D004938	D004938	D004938	0.77	0.77	0.77
Cutaneous nevi	D009508	C	D018330	None	None	0.73	0	0
Type 2 diabetes and other traits	D006946	C	D003924	D003924	None	0.67	0.67	0
Type 1 diabetes nephropathy	D003928	C	D003922	D003928	D003928	0.64	1	1
Obesity and blood pressure	D024821	C	D009765	D009765	None	0.43	0.43	0
Sclerosing cholangitis and ulcerative colitis (combined)	D001649	C	D003093	D015209	D015209	0.38	0.78	0.78
Serum uric acid	D033461	C	D014527	None	None	0	0	0
Sphingolipid concentrations	D013106	C	D013107	None	None	0	0	0
Eye color traits	D003117	C	D005127	None	None	0	0	0
Pulmonary function	D008171	C	D008168	None	None	0	0	0
Red blood cell traits	D012805	C	D004912	None	None	0	0	0
Red vs. non-red hair color	D006201	C	D006200	None	None	0	0	0
Skin sensitivity to sun	D020795	C	D012867	None	None	0	0	0
Menopause (age at onset)	D008599	C	D008593	None	None	0	0	0
Serum creatinine	D007674	C	D003404	None	None	0	0	0
Renal function-related traits (BUN)	D058186	C	D007668	None	OMIM:608852	0	0	0
Renal function-related traits (eGRFcrea)	D058186	C	D007668	None	OMIM:608852	0	0	0
Renal function-related traits (sCR)	D058186	C	D007668	None	OMIM:608852	0	0	0
Head circumference (infant)	D008831	C	D007223	None	None	0	0	0
Vitamin B12 levels	D014806	C	D014805	None	None	0	0	0
Tumor biomarkers	D009369	C	D014408	None	D009369	0	0	1
Urate levels	D033461	C	D014527	None	None	0	0	0
Vertical cup-disc ratio	D005901	C	None	None	None	0	0	0
Age-related macular degeneration (CNV)	D020256	C	D056915	D008268	D008268	0	0.47	0.47
QT interval	D008133	C	None	None	None	0	0	0
Platelet counts	D001791	C	D010976	None	None	0	0	0
Liver enzyme levels (gamma-glutamyl transferase)	D056486	C	D005723	None	None	0	0	0
White matter hypersensitivity burden	D056784	C	D066127	D004342	None	0	0	0
Vitamin D insufficiency	D014808	C	D004872	D000224	None	0	0	0
Plasma levels of liver enzymes	D017093	C	D004796	None	None	0	0	0
Retinal vascular caliber	D031300	C	D012171	None	None	0	0	0
HDL Cholesterol - Triglycerides (HDLC-TG)	D017700	C	D008076	D052456	None	0	0	0
Fasting glucose-related traits	D044882	C	D005215	None	None	0	0	0
Aortic root size	D001014	C	D014092	None	None	0	0	0
Retinol levels	D014802	C	D014801	None	None	0	0	0
Liver enzyme levels (alanie transaminase)	D056486	C	D004796	None	None	0	0	0
Menarche (age at onset)	D011293	C	D008572	None	None	0	0	0
Thyroid volume	D013959	C	D013961	None	D013966	0	0	0.83
Mammographic density	D001943	C	None	None	None	0	0	0
Diastolic blood pressure	D006973	C	D001794	D007022	None	0	0.46	0
Vitamin E levels	D014811	C	D014810	None	None	0	0	0
Lipoprotein-associated phospholipase A2 activity and mass	D006937	C	D043203	None	None	0	0	0
Serum prostate-specific antigen levels	D011471	C	D017430	None	None	0	0	0
Lipid metabolism phenotypes	D050171	C	D050356	None	None	0	0	0
Serum magnesium levels	D008275	C	D008274	None	None	0	0	0
Ventricular conduction	D054537	C	D006352	None	None	0	0	0
Vitamin D levels	D014808	C	D004872	None	None	0	0	0
IgM levels	D053306	C	None	None	None	0	0	0
Hematological and biochemical traits	D006402	C	D006405	None	None	0	0	0
Serum urate	D014545	C	D014527	None	None	0	0	0
Fasting glucose-related traits (interaction with BMI)	D044882	C	D005215	None	None	0	0	0
PR interval	D014927	C	None	None	None	0	0	0
Menarche and menopause (age at onset)	D008599	C	D008572	None	None	0	0	0
Hair morphology	D006201	C	D006197	None	None	0	0	0
Triglycerides-Blood Pressure (TG-BP)	D024821	C	D001794	None	None	0	0	0
Inflammatory biomarkers	D007249	C	D015415	None	None	0	0	0
Neuranatomic and neurocognitive phenotypes	D056685	C	D010641	None	None	0	0	0
Sphingolipid levels	D013106	C	D013107	None	None	0	0	0
Hematology traits	D006402	C	D006405	None	None	0	0	0
Hair color	D006201	C	D006200	None	None	0	0	0
Black vs. blond hair color	D006201	C	D001741	None	None	0	0	0
Eye color	D003117	C	D005127	None	None	0	0	0
Upper aerodigestive tract cancers	D006258	C	D009369	D009369	None	0.56	0.56	0
Breast size	D001941	C	D001940	None	None	0	0	0
Central corneal thickness	D005901	C	D003315	None	None	0	0	0
Platelet aggregation	D013927	C	D010974	None	None	0	0	0
Optic disc size (disc)	D005901	C	D009898	None	None	0	0	0
Other metabolic traits	D024821	C	None	None	None	0	0	0
Plasma eosinophil count	D004802	C	D004804	None	None	0	0	0
Blue vs. green eyes	D003117	C	D005123	None	None	0	0	0
Blond vs. brown hair color	D006201	C	D006200	None	None	0	0	0
Black vs. red hair color	D006201	C	D001741	None	None	0	0	0
Pulmonary function measures	D008171	C	D008168	None	None	0	0	0
Serum markers of iron status	D018798	C	D019266	None	None	0	0	0
Left ventricular mass	D017379	C	D055501	None	None	0	0	0
Blue vs. brown eyes	D003117	C	D005123	D002095	None	0	0	0
Liver enzyme levels (alkaline phosphatase)	D056486	C	D000469	None	None	0	0	0
Serum phosphorus concentrations	D010760	C	D010758	None	None	0	0	0
Corneal curvature	D057108	C	D003315	None	D013121	0	0	0
Serum calcium	D006996	C	D002118	None	None	0	0	0
Urinary metabolites	D015499	C	D014551	None	None	0	0	0
Hemostatic factors and hematological phenotypes	D020141	C	C003941	None	None	0	0	0
Serum iron concentration	D000740	C	D001288	None	None	0	0	0
Serum hepcidin	D018798	C	D064451	None	None	0	0	0
Plasma homocysteine	D006712	C	D006711	None	None	0	0	0
Urinary albumin excretion	D000419	C	D000418	None	None	0	0	0
Red vs non-red hair color	D006201	C	D006200	None	None	0	0	0
Immunoglobulin A	D017098	C	D007070	None	None	0	0	0
Thyroid function	D013959	C	D013961	None	None	0	0	0
Neutrophil count	D009503	C	D009504	None	None	0	0	0
IgE grass sensitization	D006969	C	D006109	None	None	0	0	0
Glomerulosclerosis	D005923	C	None	D005921	D003928	0	0.86	0.5
Serum IgE levels	D006969	C	D044967	None	None	0	0	0
Cortical structure	D054220	C	D002540	None	None	0	0	0
Renal function-related traits (urea)	D058186	C	D014508	None	OMIM:608852	0	0	0
Serum bilirubin levels	D006932	C	D001663	None	None	0	0	0
Fasting insulin-related traits	D008661	C	D007328	None	None	0	0	0
Blood lipid traits	D006949	C	D001769	None	None	0	0	0
Folate pathway vitamin levels	D005494	C	D014815	None	None	0	0	0
IgG levels	D017099	C	None	None	None	0	0	0
Plasma level of vitamin B12	D014806	C	D014805	None	None	0	0	0
Orofacial clefts	D002971	C	None	D004409	OMIM:119530	0	0	0
Serum soluble E-selectin	D007249	C	D019040	None	None	0	0	0
Plasma levels of Protein C	D020151	C	D001798	None	None	0	0	0
Bitter taste response	D013651	C	D013649	None	None	0	0	0
Cardiac repolarization	D001145	C	D006321	None	D006331	0	0	0.79
Facial morphology	D005146	C	D005145	None	None	0	0	0
Airflow obstruction	D000402	C	None	None	None	0	0	0
Plasma Lp (a) levels	D006951	C	D017270	None	None	0	0	0
Cardiac structure and function	D006331	C	D006321	None	None	0	0	0
Coronary artery calcification	D061205	C	D002113	D061205	None	0	1	0
Cortical thickness	D054222	C	D002540	None	None	0	0	0
IFN-related cytopenia	D013921	C	D005190	D006402	None	0	0.73	0
Lymphocyte counts	D008218	C	D018655	None	None	0	0	0
Intraocular pressure	D009798	C	D014065	None	None	0	0	0
Response to Vitamin E supplementation	D014811	C	D014810	None	None	0	0	0
Triglycerides	D014280	D	D014280	None	None	1	0	0
Fibrinogen	D005340	D	D005340	None	None	1	0	0
Hemoglobin	D006454	D	D006454	None	None	1	0	0
C-reactive protein and white blood cell count	D002097	D	D002097	None	None	1	0	0
Response to statin therapy	D019161	D	D019161	None	None	1	0	0
Lipoprotein-associated phospholipase A2 activity change in response to statin therapy	D043203	D	D043203	None	None	1	0	0
Response to statin therapy (LDL-C)	D019161	D	D019161	None	None	1	0	0
Glycated hemoglobin levels	D006442	D	D006442	None	None	1	0	0
Homocysteine levels	D006711	D	D006711	None	None	1	0	0
HDL cholesterol	D008076	D	D008076	None	None	1	0	0
Proinsulin levels	D011384	D	D011384	None	None	1	0	0
Acenocoumarol maintenance dosage	D000074	D	D000074	None	None	1	0	0
Thyroid hormone levels	D013963	D	D013963	None	None	1	0	0
C-reactive protein	D002097	D	D002097	None	None	1	0	0
Warfarin maintenance dose	D014859	D	D014859	None	None	1	0	0
Coagulation factor levels	D001779	D	D001779	None	None	1	0	0
Insulin-like growth factors	D013002	D	D013002	None	None	1	0	0
Androgen levels	D000728	D	D000728	None	None	1	0	0
Cholesterol, total	D002784	D	D002784	None	None	1	0	0
Drug-induced liver injury (flucloxacillin)	D005436	D	D005436	D056486	None	1	0	0
Adiponectin levels	D052242	D	D052242	None	None	1	0	0
Response to metformin	D008687	D	D008687	None	None	1	0	0
Serum matrix metalloproteinase	D020782	D	D020782	None	None	1	0	0
Cystatin C	D055316	D	D055316	None	None	1	0	0
LDL cholesterol	D008078	D	D008078	None	None	1	0	0
Serum butyrylcholinesterase	D002802	D	D002802	None	None	1	0	0
Serum dehydroepiandrosterone sulphate levels	D019314	D	D019314	None	None	1	0	0
Response to fenofibrate	D011345	D	D011345	None	None	1	0	0
Fetal hemoglobin levels	D005319	D	D005319	None	None	1	0	0
Bilirubin levels	D001663	D	D001663	None	None	1	0	0
Sex hormone-binding globulin levels	D012738	D	D012738	None	None	1	0	0
Testosterone levels	D013739	D	D013739	None	None	1	0	0
Prostate-specific antigen levels	D017430	D	D017430	None	None	1	0	0
Gamma glutamyl transpeptidase	D005723	D	D005723	None	None	1	0	0
Response to clopidogrel therapy	D013988	D	C055162	None	None	1	0	0
D-dimer levels	D005338	D	C036309	None	None	1	0	0
Uric acid levels	D014527	D	D014527	None	None	1	0	0
Aspartate aminotransferase	D001219	D	D001219	None	None	1	0	0
Soluble leptin receptor levels	D054411	D	D054411	None	None	1	0	0
Soluble ICAM-1	D018799	D	D018799	None	None	1	0	0
Interleukin-18 levels	D020382	D	D020382	None	None	1	0	0
Haptoglobin levels	D006242	D	D006242	None	None	1	0	0
Plasminogen activator inhibitor type 1 levels (PAI-1)	D017395	D	D017395	None	None	1	0	0
Soluble levels of adhesion molecules	D015815	D	D015815	None	None	1	0	0
Protein biomarker	D015415	D	D015415	None	None	1	0	0
Select biomarker traits	D015415	D	D015415	None	None	1	0	0
Amyloid A Levels	D000685	D	D000685	None	D017772	1	0	0
Serum total protein level	D001798	D	D001798	None	None	1	0	0
Plasma C4b binding protein levels	D050716	D	D050716	None	None	1	0	0
Resistin levels	D052243	D	D052243	None	None	1	0	0
Serum Phytosterol Levels	D010840	D	D010840	None	None	1	0	0
Methotrexate clearance (acute lymphoblastic leukemia)	D008727	D	D008727	D054198	D054198	1	0	0
Response to temozolomide	D003606	D	C047246	None	None	1	0	0
Factor VII	D005167	D	D005167	None	None	1	0	0
Beta-trace protein levels	D019746	D	C022466	None	None	1	0	0
Plasma E-selectin levels	D019040	D	D019040	None	None	1	0	0
Circulating cell-free DNA	D004247	D	D004247	None	None	1	0	0
LDL (oxidized)	D008077	D	C099252	None	None	1	0	0
HbA2 levels	D006443	D	C049102	None	None	1	0	0
Plasma coagulation factors	D001779	D	D001779	None	None	1	0	0
Anticoagulant levels	D000925	D	D000925	None	None	1	0	0
Natriuretic peptide levels	D045265	D	D045265	None	None	1	0	0
Lapatinib-induced hepatotoxicity	D011799	D	C490728	D056486	None	1	0	0
Monocyte chemoattractant protein-1	D018945	D	D018932	None	None	0.96	0	0
Non-albumin protein levels	D012709	D	D000418	None	None	0.93	0	0
Thiazide-induced adverse metabolic effects in hypertensive patients	D006852	D	D049971	D006973	None	0.9	0	0
Complement C3 and C4 levels	D003165	D	D003176	None	None	0.89	0	0
Apolipoprotein Levels	D016633	D	D001053	None	None	0.78	0	0
Serum albumin level	D001798	D	D012709	None	None	0.63	0	0
Circulating vasoactive peptide levels	D014660	D	D010455	None	None	0.47	0	0
Vascular endothelial growth factor levels	D042461	D	D016228	None	None	0.47	0	0
F-cell distribution	D005319	D	D005459	None	None	0	0	0
N-glycan levels	D008565	D	D011134	None	None	0	0	0
IgE levels	D007073	D	None	None	None	0	0	0
Hematological parameters	D006401	D	D006405	None	None	0	0	0
Serum metabolites	D001798	D	D044967	None	None	0	0	0
Gamma gluatamyl transferase levels	D005723	D	D005720	None	None	0	0	0
Plasma carotenoid and tocopherol levels	D000975	D	D002338	None	None	0	0	0
Angiotensin-converting enzyme activity	D000809	D	D007703	None	None	0	0	0
YKL-40 levels	D015415	D	C084533	None	None	0	0	0
Progranulin levels	C492314	D	None	None	None	0	0	0
Gamma gluatamyl transferase levels (interaction with age)	D005723	D	D005720	None	None	0	0	0
Erythrocyte sedimentation rate	D001799	E	D001799	None	None	1	0	0
Electrocardiographic traits	D004562	E	D004562	None	None	1	0	0
Electroencephalographic traits in alcoholism	D004569	E	D004569	None	None	1	0	0
Ankle-brachial index	D055109	E	D055109	None	D016512	1	0	0
Two-hour glucose challenge	D005951	E	D005947	None	None	0	0	0
Fasting plasma glucose	D005951	E	D005215	None	None	0	0	0
Pulmonary function (interaction)	D012129	E	D008168	None	None	0	0	0
Schizophrenia	D012559	F	D012559	D012559	None	1	1	0
Alcohol consumption	D000428	F	D000428	None	None	1	0	0
Bipolar disorder	D001714	F	D001714	D001714	D001714	1	1	1
Conduct disorder (symptom count)	D019955	F	D019955	D019955	D019955	1	1	1
Major depressive disorder (broad)	D003866	F	D003866	D003865	D003865	1	0.87	0.87
Major mood disorders	D019964	F	D019964	D019964	None	1	1	0
Smoking behavior	D012907	F	D012907	None	None	1	0	0
Intelligence	D007360	F	D007360	None	None	1	0	0
Smoking cessation	D016540	F	D016540	None	None	1	0	0
Attention deficit hyperactivity disorder	D001289	F	D001289	D001289	D001289	1	1	1
Drinking behavior	D004327	F	D004327	None	None	1	0	0
Panic disorder	D016584	F	D016584	D016584	D016584	1	1	1
Schizophrenia (treatment refractory)	D012559	F	D012559	D012559	None	1	1	0
Autism	D001321	F	D001321	D001321	D001321	1	1	1
Major depressive disorder	D003866	F	D003866	D003866	D003866	1	1	1
Cognitive function	D056344	F	D003071	None	None	0.35	0	0
Phospholipid levels (plasma)	D010552	F	D010949	None	None	0	0	0
Response to antipsychotic treatment	D000341	F	D014150	None	None	0	0	0
Cognitive test performance	D009483	F	D003071	None	None	0	0	0
Cognitive decline	D060825	F	D003071	D003072	None	0	0.83	0
Personality dimensions	D010552	F	D010554	None	None	0	0	0
Alzheimer`s disease	D000544	F,C	D000544	D000544	None	1	1	0
Nicotine dependence	D014029	F,C	D014029	None	None	1	0	0
Alzheimer`s disease (late onset)	D000544	F,C	D000544	D000544	None	1	1	0
Restless legs syndrome	D012148	F,C	D012148	D012148	D012148	1	1	1
Creutzfeldt-Jakob disease	D007562	F,C	D007562	None	None	1	0	0
Alzheimer`s disease (age of onset)	D000544	F,C	D000544	D000544	None	1	1	0
Alzheimer's disease	D000544	F,C	D000544	D000544	None	1	1	0
Alcohol dependence	D000437	F,C	D000437	None	None	1	0	0
Creutzfeldt-Jakob disease (variant)	D007562	F,C	D007562	None	D007562	1	0	1
Caffeine consumption	D011605	F,C	D002110	None	None	0	0	0
Bone mineral density	D015519	G	D015519	None	None	1	0	0
Longevity	D008136	G	D008136	None	None	1	0	0
End-stage coagulation	D001777	G	D001777	None	None	1	0	0
Bone mineral density (hip)	D015519	G	D015519	None	None	1	0	0
Aging	D000375	G	D000375	None	None	1	0	0
Recombination rate (females)	D011995	G	D011995	None	None	1	0	0
Bone mineral density (spine)	D015519	G	D015519	None	None	1	0	0
Protein quantitative trait loci	D040641	G	D040641	None	None	1	0	0
Recombination rate (males)	D011995	G	D011995	None	None	1	0	0
Common traits (Other)	D055614	G	None	None	None	0	0	0
Aging (facial)	D015595	G	D000375	None	None	0	0	0
Quantitative traits	D040641	G	None	None	None	0	0	0
Telomere length	D016615	G,A	D016615	None	None	1	0	0
Systolic blood pressure	D001794	G,E	D001794	None	None	1	0	0
Waist-hip ratio	D049629	G,E	D049629	None	None	1	0	0
Hematocrit	D006400	G,E	D006400	None	None	1	0	0
Mean corpuscular volume	D004909	G,E	D004909	None	None	1	0	0
Mean corpuscular hemoglobin	D004909	G,E	D004909	None	None	1	0	0
Waist Circumference - Triglycerides (WC-TG)	D055105	G,E	D055105	None	C535499	1	0	0
Waist circumference	D055105	G,E	D055105	None	None	1	0	0
Blood pressure	D001794	G,E	D001794	None	None	1	0	0
White blood cell count	D007958	G,E	D007958	None	None	1	0	0
Activated partial thromboplastin time	D010314	G,E	D010314	None	D005173	1	0	0
Resting heart rate	D006339	G,E	D006339	None	None	1	0	0
Carotid intima media thickness	D059168	G,E	D059168	None	None	1	0	0
Mean corpuscular hemoglobin concentration	D004909	G,E	D004909	None	None	1	0	0
Prothrombin time	D011517	G,E	D011517	None	None	1	0	0
Waist circumference and related phenotypes	D055105	G,E	D055105	None	None	1	0	0
Mean platelet volume	D010976	G,E	D063847	None	None	0.77	0	0
Height	D001827	G,E	None	None	None	0	0	0
Birth weight	D001724	G,E,C	D001724	D001724	None	1	1	0
Obesity-related traits	D009765	G,E,C	D009765	None	None	1	0	0
Obesity	D009765	G,E,C	D009765	D009765	None	1	1	0
Adiposity	D009765	G,E,C	D009765	None	None	1	0	0
Obesity (extreme)	D009765	G,E,C	D009765	None	None	1	0	0
Weight	D009765	G,E,C	D001835	None	None	0.89	0	0
Body mass (lean)	D013851	G,E,C	D018594	None	None	0	0	0
Pain	D010146	G,F,C	D010146	D010146	None	1	1	0
Metabolite levels	D055432	H	None	None	None	0	0	0
Tanning	D013633	J	D013633	None	None	1	0	0
Dietary macronutrient intake	D019587	J,G	D004032	None	None	0.52	0	0
Coffee consumption	D003069	J,G,D	D003069	None	None	1	0	0
