# Supplementary material for: pyMeSHSim: an integrative python package for biomedical named entity recognition, normalization, and comparison of MeSH terms
Source: BMC Bioinformatics. 2020 Jun 18;21:252. doi: 10.1186/s12859-020-03583-6 (PMC7301509; doi:10.1186/s12859-020-03583-6)
Supplement: Supplementary file 8 — Additional file 8 Supplementary Table 6. MeSH term number in each category correctly identified by pyMeSHSim, Dnorm, TaggerOne and Nelson’s manual work. [file 12859_2020_3583_MOESM8_ESM.xlsx]

## Sheet: Supplementary_table_6
Supplementary table 6. MeSH term number in each category correctly identified by pyMeSHSim, Dnorm, TaggerOne and Nelson's manual work.
	C	D	F	G,E	G	A	F,C	B	E	G,E,C	J	A,C	G,F,C	G,A	J,G,D	J,G	H
Nelson's work	279	82	21	17	12	10	10	8	7	7	1	1	1	1	1	1	1
pyMeSHSim	151	63	15	15	9	7	9	6	4	5	1	1	1	1	1	NA	NA
TaggerOne	107	NA	9	NA	NA	NA	5	NA	NA	2	NA	NA	1	NA	NA	NA	NA
Dnorm	75	NA	6	NA	NA	NA	2	NA	NA	NA	NA	NA	NA	NA	NA	NA	NA
