# Supplementary material for: pyMeSHSim: an integrative python package for biomedical named entity recognition, normalization, and comparison of MeSH terms
Source: BMC Bioinformatics. 2020 Jun 18;21:252. doi: 10.1186/s12859-020-03583-6 (PMC7301509; doi:10.1186/s12859-020-03583-6)
Supplement: Supplementary file 9 — Additional file 9 Supplementary Table 7. pyMeSHSim perfectly recognized MeSH term, but DNorm and TaggerOne failed. The semantic similarity between them calculated by pyMeSHSim. pyMeSHSim_Score is semantic similarity between Nelson_MeSH _ID and pyMeSHSim_MeSH_ID, taggerOne_score is semantic similarity between Nelson_MeSH _ID and TaggerOne_MeSH_ID, DNorm_score is semantic similarity between Nelson_MeSH _ID and Dnorm_MeSH_ID. [file 12859_2020_3583_MOESM9_ESM.xlsx]

## Sheet: disease_1
Supplementary table 7. pyMeSHSim perfectly recognized MeSH term, but DNorm and TaggerOne failed. the semantic similarity between them calculated by pyMeSHSim. pyMeSHSim_Score is semantic similarity between Nelson_MeSH _ID and pyMeSHSim_MeSH_ID, taggerOne_score is semantic similarity between Nelson_MeSH _ID and TaggerOne_MeSH_ID, DNorm_score is semantic similarity between Nelson_MeSH _ID and Dnorm…
Disease	Nelson_MeSH _ID	Category	pyMeSHSim_MeSH_ID	TaggerOne_MeSH_ID	Dnorm_MeSH_ID	pyMeSHSim_Score	taggerOne_score	DNorm_score
Nephrolithiasis	D007669	C	D007669	D053040	D053040	1	0.96	0.96
Primary sclerosing cholangitis	D015209	C	D015209	D002761	D002761	1	0.94	0.94
Fuch`s corneal dystrophy	D005642	C	D005642	D003317	D003317	1	0.93	0.93
Sudden cardiac arrest	D016757	C	D016757	D006323	D006323	1	0.92	0.92
Beta thalassemia/hemoglobin E disease	D017086	C	D017086	D013789	D013789	1	0.92	0.92
Glaucoma (primary open-angle)	D005902	C	D005902	D005901	D005901	1	0.91	0.91
Coronary heart disease	D003324	C	D003324	D003327	D003327	1	0.88	0.88
Coronary disease	D003324	C	D003324	D003327	D003327	1	0.88	0.88
Myopia (pathological)	D047728	C	D047728	D009216	D009216	1	0.87	0.87
Intracranial aneurysm	D002532	C	D002532	D000783	None	1	0.84	0
Hodgkin`s lymphoma	D006689	C	D006689	D008223	None	1	0.83	0
Type 1 diabetes autoantibodies	D003922	C	D003922	D003920	None	1	0.81	0
Type 1 diabetes	D003922	C	D003922	D003920	None	1	0.81	0
Breast cancer (male)	D018567	C	D018567	D001943	D001943	1	0.73	0.73
Diabetes (gestational)	D016640	C	D016640	D003920	None	1	0.72	0
IgA nephropathy	D005922	C	D005922	D007674	OMIM:161900	1	0.64	0
Testicular germ cell tumor	D009373	C	C563236	D009369	None	1	0.61	0
Nephropathy (idiopathic membranous)	D015433	C	D015433	D007674	OMIM:161900	1	0.61	0
Metabolic syndrome	D024821	C	D024821	D008659	D008659	1	0.6	0.6
Metabolic syndrome (bivariate traits)	D024821	C	D024821	D008659	D008659	1	0.6	0.6
Lung cancer	D008175	C	D008175	D009369	D009369	1	0.51	0.51
Glaucoma (exfoliation)	D017889	C	D017889	D005901	D005901	1	0.46	0.46
Non-small cell lung cancer	D002289	C	D002289	D009369	None	1	0.41	0
Testicular germ cell cancer	D013736	C	D013736	D009369	None	1	0.39	0
Lung adenocarcinoma	D008175	C	C538231	D000230	D000230	1	0.36	0.36
Nasopharyngeal carcinoma	D009303	C	C538339	D065311	C538339	1	0.18	0
Freckles	D008548	C	D008548	None	None	1	0	0
Alopecia areata	D000506	C	D000506	None	None	1	0	0
Graves` disease	D006111	C	D006111	None	None	1	0	0
Paget`s disease	D010001	C	D010001	None	None	1	0	0
Celiac disease and Rheumatoid arthritis	D001172	C	D001172	D002446	D002446	1	0	0
Asthma	D001249	C	D001249	None	None	1	0	0
Uterine fibroids	D007889	C	D007889	None	None	1	0	0
Gout	D006073	C	D006073	None	None	1	0	0
Behcet`s disease	D001528	C	D001528	None	None	1	0	0
Dental caries	D003731	C	D003731	None	None	1	0	0
Asthma (childhood onset)	D001249	C	D001249	None	None	1	0	0
Cholelithiasis-related traits in sickle cell anemia	D012805	C	D012805	D002769	None	1	0	0
