# Supplementary material for: pyMeSHSim: an integrative python package for biomedical named entity recognition, normalization, and comparison of MeSH terms
Source: BMC Bioinformatics. 2020 Jun 18;21:252. doi: 10.1186/s12859-020-03583-6 (PMC7301509; doi:10.1186/s12859-020-03583-6)
Supplement: Supplementary file 10 — Additional file 10 : Supplementary Table 8. DNorm or TaggerOne perfectly recognized MeSH terms, but pyMeSHSim failed. The semantic similarity between them calculated by pyMeSHSim. pyMeSHSim_Score is semantic similarity between Nelson_MeSH _ID and pyMeSHSim_MeSH_ID, taggerOne_score is semantic similarity between Nelson_MeSH _ID and TaggerOne_MeSH_ID, DNorm_score is semantic similarity between Nelson_MeSH _ID and Dnorm_MeSH_ID. [file 12859_2020_3583_MOESM10_ESM.xlsx]

## Sheet: disease_2
supplementary table 8. DNorm or TaggerOne perfectly recognized MeSH terms, but pyMeSHSim failed. the semantic similarity between them calculated by pyMeSHSim. pyMeSHSim_Score is semantic similarity between Nelson_MeSH _ID and pyMeSHSim_MeSH_ID, taggerOne_score is semantic similarity between Nelson_MeSH _ID and TaggerOne_MeSH_ID, DNorm_score is semantic similarity between Nelson_MeSH _ID and Dnorm…
Disease	Nelson_MeSH _ID	Category	pyMeSHSim_MeSH_ID	TaggerOne_MeSH_ID	Dnorm_MeSH_ID	pyMeSHSim_Score	taggerOne_score	DNorm_score
Epilepsy (generalized)	D004827	C	D004829	D004827	None	0.88	1	0
Retinopathy in non-diabetics	D012164	C	D003930	D012164	D003930	0.83	1	0.83
Type 1 diabetes nephropathy	D003928	C	D003922	D003928	D003928	0.64	1	1
Tumor biomarkers	D009369	C	D014408	None	D009369	0	0	1
Coronary artery calcification	D061205	C	D002113	D061205	None	0	1	0
